# Supplementary material for: [μ-1,1′-Bis(diphenyl­phosphino)ferrocene]bis­{[(Z)-O-ethyl N-phenyl­thio­carbamato-κS]gold(I)} dichloro­methane solvate
Source: Acta Crystallogr Sect E Struct Rep Online. 2010 May 8;66(Pt 6):m608–9. doi: 10.1107/S160053681001562X (PMC2979648; doi:10.1107/S160053681001562X)
Supplement: Supplementary file 2 [file e-66-0m608-Isup2.hkl]

#
# h,k,l, Fc-squared, Fo-squared, sigma(Fo-squared) and status flag
#
data_I
_shelx_title '  Template texray.inf'
_shelx_refln_list_code          4
_shelx_F_calc_maximum      246.59
_exptl_crystal_F_000       678.00
_reflns_d_resolution_high  0.7696
 
loop_
 _symmetry_equiv_pos_as_xyz
 'x, y, z'
 '-x, -y, -z'
 
_cell_length_a     8.4417
_cell_length_b    12.9566
_cell_length_c    13.4401
_cell_angle_alpha 108.045
_cell_angle_beta  103.177
_cell_angle_gamma 106.853
 
_shelx_F_squared_multiplier     1.000
 
loop_
 _refln_index_h
 _refln_index_k
 _refln_index_l
 _refln_F_squared_calc
 _refln_F_squared_meas
 _refln_F_squared_sigma
 _refln_observed_status
   1   0   0    18819.96    10861.35    438.81 o
   2   0   0    12161.22    14728.09    331.38 o
   3   0   0     1150.99      875.69     28.95 o
   4   0   0      600.21      458.35     22.73 o
   5   0   0      653.92      714.13     50.81 o
   6   0   0       59.96       84.29     18.12 o
   7   0   0     1560.23     1450.79     85.65 o
   8   0   0     1419.53     1429.52     67.97 o
   9   0   0     2149.53     2053.60     89.24 o
 -10   1   0       36.87       25.93     33.51 o
  -9   1   0       46.72       18.20     24.18 o
  -8   1   0        7.53       -5.51     21.19 o
  -7   1   0      503.19      477.43     31.34 o
  -6   1   0     4670.99     4601.05    117.21 o
  -5   1   0     4304.73     4352.44    140.64 o
  -4   1   0    10913.84    11757.35    343.66 o
  -3   1   0     6033.08     7252.43    218.82 o
  -2   1   0    28210.97    30790.83    686.45 o
  -1   1   0     9536.56     9828.93    266.47 o
   1   1   0       27.21       21.36      8.24 o
   2   1   0     5881.56     6149.71    141.85 o
   3   1   0      135.17       84.59     36.28 o
   4   1   0      151.71      190.11     34.74 o
   5   1   0     2529.26     2612.74     71.35 o
   6   1   0     6388.66     6319.45    200.81 o
   7   1   0     5746.97     5624.77    313.47 o
   8   1   0     2498.61     2187.39    162.75 o
   9   1   0     2005.98     1820.67    121.98 o
 -10   2   0      797.16      755.30     52.35 o
  -9   2   0      882.38      918.41     55.64 o
  -8   2   0     3594.73     3629.78    130.45 o
  -7   2   0     6649.56     7035.51    462.46 o
  -6   2   0    11238.09    11251.96    264.54 o
  -5   2   0     2507.97     2361.04     66.33 o
  -4   2   0     8004.12     8812.86    205.74 o
  -3   2   0      382.11      212.27     14.80 o
  -2   2   0    10036.16    12664.33    428.51 o
  -1   2   0     3274.80     3292.63    142.17 o
   0   2   0     5201.96     3787.09    157.37 o
   1   2   0    24500.05    28182.53    797.50 o
   2   2   0    18921.14    20627.03    462.49 o
   3   2   0    15670.30    17089.58    386.69 o
   4   2   0     2239.65     2134.64     66.34 o
   5   2   0     2869.96     2762.26     98.51 o
   6   2   0     1178.78     1063.13     56.00 o
   7   2   0     1268.19     1297.87    108.15 o
   8   2   0      132.53      161.57     30.18 o
   9   2   0      213.00      211.24     48.53 o
 -10   3   0     1379.24     1396.42     71.83 o
  -9   3   0     1886.22     1953.48     85.56 o
  -8   3   0     6111.24     5809.35    255.67 o
  -7   3   0     3228.84     3185.26     89.85 o
  -6   3   0     3296.35     3709.52    142.66 o
  -5   3   0       34.53       56.40     17.86 o
  -4   3   0      881.33      898.57     33.57 o
  -3   3   0     4281.47     4083.26    121.51 o
  -2   3   0     4389.79     5338.61    152.65 o
  -1   3   0    35669.86    42332.73   1192.77 o
   0   3   0    36205.15    38516.48   1087.37 o
   1   3   0    45598.16    49183.84   1388.09 o
   2   3   0    10201.30     9998.06    293.61 o
   3   3   0     6307.97     6395.05    151.21 o
   4   3   0     1447.57     1324.59     87.82 o
   6   3   0        2.26        1.77     20.14 o
   7   3   0       25.14       -3.96     21.82 o
   8   3   0     1217.42     1146.71     95.11 o
 -10   4   0      333.45      383.51     39.17 o
  -9   4   0       54.99       57.91     26.27 o
  -8   4   0       15.98       34.80     18.89 o
  -7   4   0      185.07      183.28     24.14 o
  -6   4   0       76.35      119.79     20.34 o
  -5   4   0     6668.29     6914.87    166.75 o
  -4   4   0     3965.35     3687.70    114.63 o
  -3   4   0     9225.88    10085.30    282.04 o
  -2   4   0    19356.62    21775.86    883.54 o
  -1   4   0    18865.71    20687.95    588.26 o
   0   4   0     9205.20    10197.91    295.74 o
   1   4   0     6845.85     6285.15    188.72 o
   2   4   0     2266.07     2472.23     85.79 o
   3   4   0      238.34      206.08     46.60 o
   4   4   0      190.96      235.94     27.64 o
   5   4   0       20.36       26.63     21.59 o
   6   4   0     1772.67     1710.07     75.70 o
   7   4   0      934.93     1035.71     58.73 o
   8   4   0     1350.49     1343.15    105.80 o
 -10   5   0       30.08       17.98     36.69 o
  -9   5   0     1097.10     1113.71     87.89 o
  -8   5   0     2129.13     2013.15     81.81 o
  -7   5   0     6334.72     6306.12    192.75 o
  -6   5   0     7296.15     7199.96    215.33 o
  -5   5   0    18488.65    18978.16    551.15 o
  -4   5   0     4690.46     5046.12    152.23 o
  -3   5   0     6649.38     6394.63    284.76 o
  -2   5   0      114.67      115.12     14.28 o
  -1   5   0       30.05       30.21     12.30 o
   0   5   0      278.03      362.14     24.13 o
   1   5   0      975.83      921.33     42.86 o
   2   5   0     7204.72     7968.31    242.06 o
   3   5   0     2043.81     1742.25     71.89 o
   4   5   0     2527.25     2425.72     93.80 o
   5   5   0     1486.16     1480.74     77.89 o
   6   5   0     2225.29     2243.37    139.53 o
   7   5   0      385.86      335.90     60.02 o
   8   5   0      672.78      726.54     80.96 o
 -10   6   0     1073.61     1120.50     90.71 o
  -9   6   0     2510.04     2432.74    141.19 o
  -8   6   0     1626.23     1558.01    102.48 o
  -7   6   0     6973.22     6700.35    251.25 o
  -6   6   0     2906.70     2743.27     99.35 o
  -5   6   0     4056.90     4208.81    134.83 o
  -4   6   0      872.91      666.95     56.91 o
  -3   6   0      350.96      421.99     26.13 o
  -2   6   0     4591.89     5017.01    202.58 o
  -1   6   0     1212.00      761.13     45.35 o
   0   6   0    14821.86    15149.46    438.86 o
   1   6   0    13767.78    14034.56    409.97 o
   2   6   0    14337.24    14509.12    427.33 o
   3   6   0     4022.24     3870.40    133.46 o
   4   6   0     3377.74     3491.27    125.67 o
   5   6   0      708.24      712.26     49.76 o
   6   6   0      560.16      589.68     73.45 o
   7   6   0        2.29        9.82     47.45 o
 -10   7   0      215.51      210.45     49.62 o
  -9   7   0      440.20      340.95     54.60 o
  -8   7   0       60.45       74.39     39.22 o
  -7   7   0      750.63      750.73     69.91 o
  -6   7   0        8.87       24.55     36.33 o
  -5   7   0      758.01      698.95     65.50 o
  -4   7   0     9987.55    10438.50    446.25 o
  -3   7   0     2395.07     2462.24     84.44 o
  -2   7   0     8146.52     8751.10    259.94 o
  -1   7   0     4823.68     4926.22    222.37 o
   0   7   0     5406.35     5207.38    163.14 o
   1   7   0     1598.81     1306.03     65.32 o
   2   7   0     6017.07     5806.19    187.33 o
   3   7   0     1024.77      922.02     55.80 o
   4   7   0      542.01      423.10     53.98 o
   5   7   0        3.48        8.70     23.59 o
   6   7   0       26.84       38.64     45.57 o
   7   7   0      329.78      376.12     71.43 o
 -10   8   0      285.68      274.44     55.54 o
  -9   8   0       31.11       36.69     35.75 o
  -8   8   0     1224.63     1003.14     85.94 o
  -7   8   0     1179.23     1205.65     92.15 o
  -6   8   0     6318.68     6701.39    307.73 o
  -5   8   0     6853.15     7043.93    317.99 o
  -4   8   0    11083.00    12146.03    357.98 o
  -3   8   0     2674.93     2834.43    130.07 o
  -2   8   0     4897.65     4598.91    146.21 o
  -1   8   0      344.10      334.89     43.48 o
   0   8   0     1228.63     1080.37     62.51 o
   1   8   0      323.07      230.69     39.90 o
   2   8   0      113.31      115.45     28.65 o
   3   8   0     1889.80     2144.08    107.28 o
   4   8   0     1448.30     1148.79    114.69 o
   5   8   0      973.81      950.71     89.63 o
   6   8   0      174.01      329.61     63.26 o
 -10   9   0      895.03      890.04     86.16 o
  -9   9   0      324.44      310.55     56.19 o
  -8   9   0     2795.59     2701.54    155.35 o
  -7   9   0     1479.02     1560.46    105.95 o
  -6   9   0     7198.82     7614.18    347.02 o
  -5   9   0     3918.80     4170.60    170.58 o
  -4   9   0     4733.57     5289.87    236.12 o
  -3   9   0       15.60       46.20     19.35 o
  -2   9   0       50.09       40.49     27.88 o
  -1   9   0     1182.56     1124.04     81.39 o
   0   9   0      209.82      221.72     36.15 o
   1   9   0     5121.90     4896.07    162.06 o
   2   9   0     2200.67     2173.08     90.04 o
   3   9   0     4670.35     4039.30    145.61 o
   4   9   0     1620.15     1658.47    115.05 o
   5   9   0     1210.51     1397.03    110.42 o
 -10  10   0      639.28      670.78     78.65 o
  -9  10   0      374.34      396.42     64.49 o
  -8  10   0     1084.02     1136.17     96.85 o
  -7  10   0      238.38      289.53     55.75 o
  -6  10   0      720.48      760.98     75.54 o
  -5  10   0      114.99      125.95     42.90 o
  -4  10   0      405.98      458.65    114.79 o
  -3  10   0     4004.46     4130.22    136.52 o
  -2  10   0     1221.45     1111.97     55.48 o
  -1  10   0     1651.40     1630.88    104.07 o
   0  10   0     1515.92     1406.87    132.63 o
   1  10   0     3698.73     3595.08    290.87 o
   2  10   0     1079.57     1111.06     92.88 o
   3  10   0     1837.98     2075.87    153.58 o
   4  10   0      105.65      117.65     49.04 o
   5  10   0      156.41      175.93     59.44 o
 -10  11   0      198.98      124.72     53.95 o
  -9  11   0       97.66      129.64     51.93 o
  -8  11   0        6.97      -22.75     39.36 o
  -7  11   0      398.48      441.55     63.41 o
  -6  11   0      761.13      896.25     80.81 o
  -4  11   0     3445.75     3020.97    162.13 o
  -3  11   0     6527.89     6221.78    287.65 o
  -2  11   0     1920.41     1923.03     77.60 o
  -1  11   0     1698.54     1427.77    232.19 o
   0  11   0      342.04      286.09     31.32 o
   1  11   0      535.78      642.10     72.65 o
   2  11   0      121.07      125.42     29.90 o
   3  11   0      110.51      154.26     50.34 o
   4  11   0      500.19      515.51     71.93 o
  -9  12   0      655.65      559.42     75.98 o
  -8  12   0      217.54      258.69     56.48 o
  -7  12   0     1738.25     1685.26    119.16 o
  -5  12   0     4611.66     4678.43    233.49 o
  -4  12   0     1623.27     1653.34    111.58 o
  -3  12   0     1447.40     1468.24    102.26 o
  -2  12   0        7.60      -22.46     30.62 o
  -1  12   0      230.71      147.88     40.41 o
   0  12   0      146.23      150.93     42.03 o
   1  12   0      149.45      132.85     29.70 o
   2  12   0     1090.48     1237.67     67.33 o
   3  12   0      694.01      684.14     76.34 o
  -9  13   0      779.39      909.04     93.31 o
  -8  13   0      348.28      437.73     70.27 o
  -7  13   0      578.80      482.50     64.56 o
  -6  13   0      387.60      264.76     55.61 o
  -5  13   0      230.79      307.88     57.49 o
  -4  13   0      124.45       99.01     42.61 o
  -3  13   0       77.33      102.55     41.09 o
  -2  13   0      766.54      621.82     67.24 o
  -1  13   0      407.70      444.66     56.84 o
   0  13   0     1102.82     1215.31    109.09 o
   1  13   0      733.41      825.49     70.45 o
   2  13   0      740.98      925.14     88.18 o
  -8  14   0       15.78       53.30     39.65 o
  -7  14   0        6.41      -14.44     38.06 o
  -6  14   0      428.11      267.43     55.83 o
  -5  14   0      636.63      686.45     74.60 o
  -4  14   0     2365.99     2122.48    134.33 o
  -3  14   0     1564.25     1492.65    107.39 o
  -2  14   0     2242.20     2247.86    136.50 o
  -1  14   0      429.49      519.26     62.47 o
   0  14   0      519.44      573.93     67.38 o
  -7  15   0      272.10      402.27     67.45 o
  -6  15   0     1205.44     1183.33    100.68 o
  -5  15   0      733.24      779.33     80.96 o
  -4  15   0     1513.67     1374.71    105.44 o
  -3  15   0      597.19      645.36     74.31 o
  -2  15   0      635.02      594.16     67.16 o
  -1  15   0       20.13       53.44     34.02 o
  -4  16   0       46.77      100.17     41.67 o
   3 -16   1      662.57      667.03     74.82 o
   4 -16   1      682.66      656.34     75.47 o
   5 -16   1      160.41      158.88     47.81 o
   1 -15   1     1000.04     1169.61     89.84 o
   2 -15   1     1703.92     1844.00    119.96 o
   3 -15   1      777.28      741.99     75.69 o
   4 -15   1      324.74      389.85     60.67 o
   5 -15   1       10.61       68.61     41.67 o
   6 -15   1        1.38       54.45     39.43 o
   7 -15   1      245.44      313.22     61.17 o
  -1 -14   1      212.18      256.45     52.07 o
   0 -14   1      354.76      355.28     36.51 o
   1 -14   1       57.20       33.37     32.35 o
   2 -14   1      233.27      178.02     47.23 o
   3 -14   1      106.76       99.16     40.01 o
   4 -14   1       27.70      -44.42     29.61 o
   5 -14   1      650.26      678.94     75.76 o
   6 -14   1      285.24      309.39     57.70 o
   7 -14   1     1157.92     1244.93     99.30 o
   8 -14   1      836.89     1000.83     93.31 o
  -2 -13   1      168.58      268.51     55.61 o
  -1 -13   1       40.41       77.67     29.68 o
   0 -13   1        8.64       36.18     38.67 o
   1 -13   1      844.79      841.50     50.79 o
   2 -13   1      870.08      889.03     77.85 o
   3 -13   1     3807.71     3570.06    186.54 o
   4 -13   1     1652.59     1759.79    114.69 o
   5 -13   1     2398.00     2252.55    138.45 o
   6 -13   1      426.33      397.93     59.87 o
   7 -13   1      660.57      506.55     67.96 o
   8 -13   1       98.87       74.96     41.53 o
   9 -13   1      137.41      142.42     57.42 o
  -3 -12   1      120.50      142.35     50.12 o
  -2 -12   1       67.39      105.51     45.86 o
  -1 -12   1     1222.65     1323.19     67.14 o
   0 -12   1      674.62      675.29     46.52 o
   1 -12   1     4056.41     3912.82    135.79 o
   2 -12   1     2620.35     2664.13    146.10 o
   3 -12   1     5056.54     4705.51    229.73 o
   4 -12   1     1205.28     1053.26     83.78 o
   6 -12   1       15.56       68.46     41.45 o
   7 -12   1        0.36      -18.78     38.35 o
   8 -12   1      240.85      212.33     53.88 o
   9 -12   1      405.36      441.48     71.64 o
  -4 -11   1      284.72      262.09     59.73 o
  -3 -11   1     1209.49     1379.84    101.40 o
  -2 -11   1      918.10      944.56     57.39 o
  -1 -11   1     2698.99     2447.77     96.59 o
   0 -11   1      332.00      357.51     34.12 o
   1 -11   1     3011.35     3150.57    113.01 o
   2 -11   1      137.59      133.23     21.02 o
   3 -11   1     1055.44     1051.18     53.81 o
   4 -11   1      448.56      455.74     82.62 o
   5 -11   1      335.04      345.50     56.77 o
   6 -11   1     1080.88     1196.33     95.48 o
   7 -11   1      750.51      659.95     75.83 o
   8 -11   1     1468.20     1478.93    110.35 o
   9 -11   1     1062.43      951.00     92.15 o
  -5 -10   1     1523.65     1717.83    125.52 o
  -4 -10   1     1363.37     1465.71    109.49 o
  -3 -10   1     2249.63     2208.50    132.89 o
  -2 -10   1      426.77      526.49     42.46 o
  -1 -10   1     1137.04     1137.07     72.40 o
   0 -10   1      440.47      428.12     35.89 o
   1 -10   1      103.13      152.70     27.21 o
   2 -10   1     1827.90     1236.45    232.80 o
   3 -10   1     1745.81     1832.92     74.09 o
   4 -10   1     9377.35    10196.75    343.15 o
   5 -10   1     2949.18     3045.38    108.55 o
   6 -10   1     2078.38     1951.46    125.30 o
   7 -10   1      933.35      908.60     85.08 o
   8 -10   1     1346.89     1428.73    107.03 o
   9 -10   1      248.05      293.36     56.26 o
  10 -10   1      205.66      256.09     58.79 o
  -6  -9   1      402.15      605.86     81.03 o
  -5  -9   1      853.68     1001.12     89.26 o
  -4  -9   1      257.51      167.62     52.29 o
  -3  -9   1      394.73      424.24     39.97 o
  -2  -9   1      816.77      762.85     77.75 o
  -1  -9   1      659.11      848.66     96.59 o
   0  -9   1     2277.88     2164.53     83.06 o
   1  -9   1     2750.88     2592.68     93.77 o
   2  -9   1     9993.59     6174.62    265.77 o
   3  -9   1     5942.95     6555.26    389.12 o
   4  -9   1     8740.95     9906.87    297.85 o
   5  -9   1     2979.54     3044.47    107.64 o
   6  -9   1      614.11      694.83     71.71 o
   7  -9   1        6.96       10.47     38.93 o
   8  -9   1      143.40      130.21     44.78 o
   9  -9   1      432.73      345.50     59.44 o
  10  -9   1      418.80      427.91     65.86 o
  -6  -8   1      199.26      252.41     60.38 o
  -5  -8   1       31.62       58.43     46.29 o
  -4  -8   1     1224.35      954.15     79.05 o
  -3  -8   1     1399.01     1464.37    125.92 o
  -2  -8   1     7238.02     7241.00    227.96 o
  -1  -8   1     2220.50     1853.19     74.69 o
   0  -8   1     4970.95     5238.47    166.15 o
   1  -8   1     3421.77     3429.58    114.36 o
   2  -8   1     5042.77     4188.44    597.73 o
   3  -8   1      278.54      272.68     25.76 o
   4  -8   1     1221.95     1223.82     54.10 o
   5  -8   1      508.37      446.32     54.67 o
   6  -8   1       51.56       74.24     41.60 o
   7  -8   1     1605.98     1517.13    104.29 o
   8  -8   1      394.41      356.77     55.54 o
   9  -8   1     1637.15     1497.63    102.55 o
  10  -8   1      964.23      852.85     81.68 o
  -7  -7   1      191.01      235.87     61.96 o
  -6  -7   1     1057.41     1078.97     97.64 o
  -5  -7   1     1439.25     1396.38    104.36 o
  -4  -7   1     5083.93     5292.31    258.87 o
  -3  -7   1     5858.20     5461.88    522.15 o
  -2  -7   1     7903.08     7539.47    233.76 o
  -1  -7   1     1074.33     1108.83     51.23 o
   0  -7   1     1787.49     1587.20     62.25 o
   1  -7   1      194.53      171.32     20.34 o
   2  -7   1      944.00      947.95    143.18 o
   3  -7   1     1613.28     1552.65     59.80 o
   4  -7   1     3484.91     3323.72    163.22 o
   5  -7   1     9888.86    10181.18    439.03 o
   6  -7   1     2261.73     2125.88    125.74 o
   8  -7   1      950.10      891.27     82.04 o
   9  -7   1      908.27      866.72     80.60 o
  10  -7   1      271.55      242.08     53.08 o
  -7  -6   1      601.62      762.28     81.46 o
  -6  -6   1     2163.22     2065.79    134.55 o
  -5  -6   1     1372.81     1261.18     93.60 o
  -4  -6   1     2073.20     2096.86     85.63 o
  -3  -6   1      364.21      305.40     31.63 o
  -2  -6   1      502.34      587.46     38.04 o
  -1  -6   1     2566.43     2536.72     87.69 o
   0  -6   1      763.45      661.88     35.68 o
   1  -6   1     3580.77     3802.55    125.66 o
   2  -6   1     2978.60     2592.34    223.05 o
   3  -6   1    12473.77    12262.71    511.90 o
   4  -6   1    10373.04     9843.62    418.59 o
   5  -6   1    10750.47    10815.71    462.21 o
   6  -6   1     3997.48     3522.98    179.03 o
   7  -6   1     1269.45     1278.44     93.74 o
   8  -6   1        9.10      -11.77     36.62 o
   9  -6   1      219.42      179.61     47.88 o
  10  -6   1       85.90      121.47     45.79 o
  -8  -5   1      705.29      691.94     78.94 o
  -7  -5   1       51.50       42.90     40.52 o
  -6  -5   1      433.67      317.41     57.99 o
  -5  -5   1      220.87      186.29     70.41 o
  -4  -5   1       26.94       28.76     28.60 o
  -3  -5   1     4151.21     4388.37    143.13 o
  -2  -5   1     3556.80     3543.44    116.91 o
  -1  -5   1    18935.78    19594.53    562.05 o
   0  -5   1    10963.04    11776.06    341.84 o
   1  -5   1    14104.11    13749.37    431.23 o
   2  -5   1      448.13      204.89     18.92 o
   3  -5   1     6423.31     6837.09    293.00 o
   4  -5   1     1754.96     1846.53    103.35 o
   5  -5   1     1091.67     1288.48     87.17 o
   6  -5   1       84.00      105.01     38.28 o
   7  -5   1       46.31       98.51     42.54 o
   8  -5   1      505.65      435.85     57.13 o
   9  -5   1      234.80      255.44     50.63 o
  10  -5   1     1306.94     1249.12     96.63 o
  -8  -4   1       67.99      115.62     43.69 o
  -7  -4   1      807.40      885.56     80.81 o
  -6  -4   1      846.61      813.06     77.20 o
  -4  -4   1     3443.08     3229.23    121.64 o
  -3  -4   1    17222.62    18219.08    526.94 o
  -2  -4   1     6030.65     5125.96    157.87 o
  -1  -4   1    22625.06    24333.54    692.32 o
   0  -4   1     4307.85     4465.18    134.74 o
   1  -4   1      252.94      284.49     78.94 o
   2  -4   1      583.16      744.30     51.35 o
   3  -4   1     2144.49     2019.78    103.20 o
   4  -4   1     2140.74     2235.51    116.49 o
   5  -4   1     3581.59     3527.03    177.95 o
   6  -4   1     8972.51     9439.94    387.06 o
   7  -4   1     4074.40     3800.90    132.95 o
   8  -4   1     1842.02     1859.37     81.45 o
   9  -4   1     1003.37     1009.88     58.69 o
  10  -4   1      838.10      926.19     57.77 o
  -9  -3   1      449.77      438.52     65.14 o
  -8  -3   1      206.39      219.26     52.00 o
  -3  -3   1     8039.05     8176.07    190.62 o
  -2  -3   1     4749.96     5112.00    155.07 o
  -1  -3   1       18.74       29.02     11.66 o
   0  -3   1    23838.97    28191.28    797.08 o
   1  -3   1     2939.97     3681.28    159.10 o
   2  -3   1     1274.40     1710.25     87.39 o
   3  -3   1     7468.26     7683.66    326.00 o
   4  -3   1     8193.87     7861.89    185.73 o
   5  -3   1     7611.58     8019.51    190.72 o
   6  -3   1    11587.29    11765.07    276.32 o
   7  -3   1     2276.78     2460.15     95.72 o
   8  -3   1     1018.43     1029.94     58.29 o
   9  -3   1      308.94      260.65     35.09 o
  10  -3   1      184.02      193.81     34.97 o
  -9  -2   1     2576.19     2569.02    153.54 o
  -8  -2   1     2051.86     2161.12    133.61 o
  -7  -2   1     3481.23     3573.42    126.58 o
  -6  -2   1      152.11      197.70     27.65 o
  -5  -2   1      803.63      766.10     65.32 o
  -3  -2   1      104.20       97.24     10.36 o
  -2  -2   1     3998.08     3438.95    153.40 o
  -1  -2   1     7411.49     7596.59    219.56 o
   0  -2   1    24862.28    29318.58    828.55 o
   1  -2   1     5641.00     6811.24    281.44 o
   2  -2   1    26348.41    28375.34   1142.38 o
   3  -2   1     3990.13     4931.24    118.28 o
   4  -2   1    12472.17    13253.00    304.67 o
   5  -2   1     1281.92     1255.91     56.66 o
   6  -2   1     1234.29     1278.45     45.98 o
   7  -2   1       60.07       72.84     24.44 o
   8  -2   1       62.24       67.49     25.95 o
   9  -2   1      409.75      365.39     38.96 o
  10  -2   1      116.14      102.78     28.82 o
  -9  -1   1     1091.20     1056.00     88.90 o
  -8  -1   1       75.22       75.26     31.09 o
  -7  -1   1      158.47      151.89     26.72 o
  -6  -1   1      234.11      249.15     22.06 o
  -5  -1   1       61.78      110.59     15.46 o
  -4  -1   1     5994.82     5876.34    230.49 o
  -3  -1   1    13216.82    13728.46    375.07 o
  -2  -1   1    54773.82    61586.70   1734.21 o
  -1  -1   1    23959.11    28258.15    800.89 o
   1  -1   1     3213.67     3043.62     90.46 o
   2  -1   1     1209.98     1502.48     52.60 o
   3  -1   1      101.70       60.35     11.30 o
   4  -1   1     5537.34     6375.30    152.02 o
   5  -1   1     2958.04     2699.42     73.75 o
   6  -1   1     2083.67     1975.78     77.35 o
   7  -1   1     3929.55     3778.87    133.04 o
   8  -1   1     1944.19     1937.22     83.67 o
   9  -1   1     1444.18     1374.59     70.37 o
 -10   0   1       32.13       -5.20     33.73 o
  -9   0   1       12.13       41.09     34.74 o
  -8   0   1     1574.08     1424.87     67.55 o
  -7   0   1     1962.01     1858.09     81.77 o
  -6   0   1     4648.18     4800.01    182.37 o
  -5   0   1     5047.01     4817.98    414.80 o
  -4   0   1    13783.08    15222.40    462.39 o
  -3   0   1     2120.25     2037.76    151.27 o
  -2   0   1     6844.31     6179.75    176.69 o
  -1   0   1     2014.30     1847.50     69.80 o
   1   0   1       18.56       19.73      9.46 o
   2   0   1     2521.42     2684.34     85.72 o
   3   0   1     2476.32     2201.32     57.43 o
   4   0   1     4438.53     4435.76    109.22 o
   5   0   1    13581.62    14456.35    332.51 o
   6   0   1     6291.93     5832.07    257.14 o
   7   0   1     4350.77     4095.16    142.17 o
   8   0   1      854.28      878.42    108.55 o
   9   0   1      674.10      786.05     54.10 o
 -10   1   1     1493.10     1531.79    107.82 o
  -9   1   1     1869.59     1795.98    131.26 o
  -8   1   1     4628.07     4292.62    272.34 o
  -7   1   1     4510.28     4405.68    147.85 o
  -6   1   1     5645.36     5564.06    138.39 o
  -5   1   1      397.62      477.87     25.03 o
  -4   1   1     4570.30     5238.46    126.55 o
  -3   1   1     1444.12     1342.86     47.36 o
  -2   1   1      370.60      604.09     23.29 o
  -1   1   1    25840.55    29882.66    803.66 o
   0   1   1     3102.04     3605.74    150.72 o
   1   1   1    60804.43    70213.70   2072.10 o
   2   1   1    13269.17    13953.01    402.23 o
   3   1   1     6908.55     6501.63    197.07 o
   4   1   1     1939.33     1807.97     68.91 o
   5   1   1     5307.46     4890.83    240.75 o
   6   1   1      341.44      374.75     35.54 o
   7   1   1      707.00      737.89     83.99 o
   8   1   1       44.16       30.70     36.90 o
   9   1   1       20.85       14.08     34.02 o
 -10   2   1     1853.84     1886.32    120.54 o
  -9   2   1     1455.32     1389.98     68.78 o
  -8   2   1     2511.51     2807.02    121.91 o
  -7   2   1     2019.27     1843.48     83.61 o
  -6   2   1       37.75       57.56     17.46 o
  -5   2   1      753.47      839.03     61.96 o
  -4   2   1      891.95     1095.89     36.84 o
  -3   2   1    13980.39    14243.53    322.83 o
  -2   2   1    11184.11    12011.67    270.81 o
  -1   2   1    33923.39    41100.86    920.36 o
   0   2   1    14007.91    12619.22    343.90 o
   1   2   1    16831.87    17032.69    487.06 o
   2   2   1     6121.74     6842.39    204.57 o
   3   2   1     8878.00    10105.16    299.66 o
   4   2   1     2183.48     2233.00     82.71 o
   5   2   1        5.68       -1.87     44.79 o
   6   2   1     1053.41     1089.01     56.07 o
   7   2   1     1559.49     1472.10     74.10 o
   8   2   1     2252.02     2423.54    117.18 o
 -10   3   1       55.08      107.54     28.29 o
  -9   3   1        4.61      -10.22     18.25 o
  -8   3   1       44.43       49.70     18.80 o
  -7   3   1     1976.22     1987.55     63.86 o
  -6   3   1     2080.66     2133.16     68.38 o
  -5   3   1    11213.28    12476.79    426.30 o
  -4   3   1     7898.61     7640.43    179.52 o
  -3   3   1    11048.81    12180.13    336.47 o
  -2   3   1     9278.26    10213.99    282.95 o
  -1   3   1    29093.21    31339.27    699.86 o
   0   3   1      157.01      126.47     58.39 o
   1   3   1     1519.75     1461.62     83.09 o
   2   3   1        6.09       28.92     22.82 o
   3   3   1      766.57      859.27     53.26 o
   4   3   1     1589.16     1531.04     66.42 o
   5   3   1     2199.84     1956.37     80.82 o
   7   3   1     1396.81     1494.16     72.72 o
   8   3   1     1998.66     1868.48    123.35 o
 -10   4   1      293.25      285.65     34.52 o
  -9   4   1     2743.19     2671.45     81.96 o
  -8   4   1     5505.18     5531.66    142.24 o
  -7   4   1    13668.81    14507.50    338.74 o
  -6   4   1     6431.66     6538.66    160.51 o
  -5   4   1     8790.64     9516.55    268.07 o
  -4   4   1       78.73      119.37     19.90 o
  -3   4   1     4192.66     4017.24    121.38 o
  -2   4   1       75.97      167.97     17.05 o
  -1   4   1        8.84       13.46     10.99 o
   0   4   1     4269.67     4031.67    336.37 o
   1   4   1     4922.16     4581.63    143.01 o
   2   4   1    14828.35    15492.11    489.26 o
   3   4   1     5010.38     4921.79    159.25 o
   4   4   1     3538.64     3237.65    116.59 o
   5   4   1     1527.55     1696.27     75.92 o
   6   4   1     1786.20     1978.61     84.97 o
   7   4   1      404.09      355.94     38.55 o
   8   4   1      147.49      181.06     49.40 o
 -10   5   1      496.96      418.37     59.87 o
  -9   5   1     3532.52     3688.97    226.74 o
  -8   5   1     2966.48     2940.60    105.70 o
  -7   5   1     5584.50     5336.79    226.12 o
  -6   5   1     1262.20     1238.58     81.83 o
  -5   5   1     1298.44     1382.26     58.93 o
  -4   5   1      882.41     1018.54     46.99 o
  -3   5   1      654.40      560.92     23.85 o
  -2   5   1    11922.73    12526.82    300.57 o
  -1   5   1    10788.58    12338.97    356.95 o
   0   5   1    15997.79    15818.10    456.15 o
   1   5   1    18433.57    19432.05    660.20 o
   2   5   1     7554.46     7048.13    324.34 o
   3   5   1     1953.32     1803.95     76.50 o
   4   5   1     1466.12     1535.03     94.68 o
   5   5   1      348.88      306.45     34.56 o
   6   5   1      107.48       94.10     39.07 o
   7   5   1      277.69      229.80     58.35 o
 -10   6   1      112.98       82.26     42.83 o
  -9   6   1      660.01      685.40     47.69 o
  -8   6   1      187.29      181.93     30.90 o
  -7   6   1       18.60        8.60     26.63 o
  -6   6   1     6734.05     6300.27    329.18 o
  -5   6   1     3644.59     3728.93    121.77 o
  -4   6   1    10701.31    10823.27    308.61 o
  -3   6   1     1730.15     1787.49     52.56 o
  -2   6   1     3866.61     3846.01    123.97 o
  -1   6   1     5814.59     5763.67    175.30 o
   0   6   1     8059.06     7762.71    232.94 o
   1   6   1     1474.06     1349.80     80.56 o
   2   6   1     1442.36     1455.32    115.44 o
   3   6   1       19.22       15.89     30.19 o
   4   6   1       36.58       50.51     24.62 o
   5   6   1      263.29      245.66     33.82 o
   6   6   1      291.57      242.80     58.15 o
   7   6   1     1335.06     1505.21    117.36 o
 -10   7   1      382.24      425.96     60.88 o
  -9   7   1      851.16      860.65     78.72 o
  -8   7   1     5160.31     5049.19    164.40 o
  -7   7   1     4388.80     4505.36    148.72 o
  -6   7   1    15821.32    16918.71    477.26 o
  -5   7   1     5072.88     4659.58    148.78 o
  -4   7   1     5070.90     5216.57    129.77 o
  -3   7   1      472.30      444.04     27.93 o
  -2   7   1     4092.56     4164.61    131.40 o
  -1   7   1      235.65      310.01     25.24 o
   0   7   1      367.86      379.98     29.20 o
   1   7   1     4574.93     4455.87    146.85 o
   2   7   1     2422.19     2321.22     91.93 o
   3   7   1     3767.08     3659.96    131.25 o
   4   7   1      476.00      483.85     85.36 o
   5   7   1     1169.42     1096.88     94.10 o
   6   7   1      266.67      344.06     65.07 o
 -10   8   1     1343.61     1380.20    103.85 o
  -9   8   1      864.91      821.65     75.33 o
  -8   8   1     3983.89     3978.98    203.23 o
  -7   8   1     5261.22     5563.05    266.13 o
  -6   8   1     4908.37     4850.82    235.87 o
  -5   8   1      397.31      491.20     64.46 o
  -4   8   1      724.51      826.03     89.41 o
  -3   8   1     1199.55     1350.61     60.59 o
  -2   8   1      210.19      265.63     24.98 o
  -1   8   1     2262.36     2249.86     82.97 o
   0   8   1     4361.54     3965.55    212.00 o
   1   8   1     8031.11     7835.54    243.69 o
   2   8   1     2480.27     2539.60     99.06 o
   3   8   1     3500.51     3218.98    120.86 o
   4   8   1     1249.62     1275.84     69.32 o
   5   8   1     1136.53     1209.98     98.00 o
   6   8   1       45.64       72.08     50.19 o
 -10   9   1      698.62      641.82     76.34 o
  -9   9   1       75.30       85.87     44.42 o
  -8   9   1      587.60      556.46     66.51 o
  -7   9   1      293.93      360.96     57.70 o
  -6   9   1      819.69      862.24     77.85 o
  -5   9   1     2328.52     2611.27    145.38 o
  -4   9   1     1069.57     1085.69     81.46 o
  -3   9   1     2857.09     2666.97    184.13 o
  -2   9   1      701.58      564.07     36.63 o
  -1   9   1     5259.06     4643.70    259.92 o
   0   9   1     2616.56     2697.24     99.23 o
   1   9   1     3555.64     3637.78    128.23 o
   2   9   1      314.98      293.88     34.59 o
   3   9   1      388.33      510.84     44.15 o
   4   9   1        3.49       -1.56     24.08 o
   5   9   1       35.29       57.05     47.67 o
 -10  10   1       37.36       -9.32     43.33 o
  -9  10   1      417.83      500.92     66.88 o
  -8  10   1      245.91      226.05     51.42 o
  -7  10   1     4198.17     3962.73    206.69 o
  -6  10   1     4924.87     5046.17    246.49 o
  -4  10   1     3080.28     2920.59    158.60 o
  -3  10   1     4420.00     4015.88    199.69 o
  -2  10   1      455.72      471.37     54.56 o
  -1  10   1     1080.08      918.41    195.68 o
   0  10   1       55.08       84.11     24.73 o
   1  10   1        0.07       -1.72     21.37 o
   2  10   1      900.32      908.07     56.15 o
   3  10   1      259.26      310.53     38.43 o
   4  10   1      695.61      588.31     72.22 o
 -10  11   1      352.25      351.35     65.43 o
  -9  11   1     1234.71     1216.26    101.69 o
  -8  11   1     1325.52     1379.41    107.61 o
  -7  11   1     3285.88     3785.35    202.79 o
  -5  11   1     1905.07     1707.86    113.75 o
  -4  11   1      359.23      491.39     61.96 o
  -3  11   1      502.30      460.77     58.43 o
  -2  11   1       10.09       43.69     35.46 o
  -1  11   1       36.65       44.34     19.19 o
   0  11   1      952.74      806.12     50.21 o
   1  11   1     1026.98      998.53     57.64 o
   2  11   1     2577.23     2842.77    112.49 o
   3  11   1     1174.96     1287.85     70.22 o
  -9  12   1      556.14      599.28     75.69 o
  -8  12   1       31.72       25.20     43.55 o
  -7  12   1      137.11       55.10     45.57 o
  -6  12   1       11.78       10.11     37.41 o
  -5  12   1        6.83       60.02     41.24 o
  -4  12   1      792.27      746.97     74.10 o
  -3  12   1      602.61      495.94     62.11 o
  -2  12   1      927.24      775.36     73.88 o
  -1  12   1      976.84      964.36     80.67 o
   0  12   1     1835.22     1956.43     83.81 o
   1  12   1      612.50      697.44     97.53 o
   2  12   1      693.41      638.69     96.31 o
  -9  13   1        5.72       29.32     45.35 o
  -8  13   1      333.29      438.74     71.35 o
  -7  13   1      294.41      219.84     52.22 o
  -6  13   1     1891.51     1984.11    130.50 o
  -5  13   1     2341.67     2385.58    144.44 o
  -4  13   1     3610.32     3349.94    182.50 o
  -3  13   1     1126.52     1133.28     92.01 o
  -2  13   1     1134.98     1102.01     88.90 o
  -1  13   1      272.32      231.61     48.03 o
   0  13   1      268.15      299.93     52.94 o
   1  13   1       49.03       60.23     36.18 o
  -8  14   1      549.85      533.71     76.12 o
  -7  14   1      499.80      474.34     68.32 o
  -6  14   1     1745.13     1953.70    131.87 o
  -5  14   1     1425.38     1413.13    106.45 o
  -4  14   1     1201.46     1103.16     94.03 o
  -3  14   1      458.05      479.18     65.36 o
  -2  14   1      384.07      380.89     57.34 o
  -1  14   1        5.07       67.81     37.55 o
   0  14   1       53.41       61.46     41.17 o
  -6  15   1      233.47      221.21     50.55 o
  -5  15   1       31.46       34.88     36.40 o
  -4  15   1       11.88       33.65     37.12 o
  -3  15   1      232.40      231.47     51.13 o
  -2  15   1      115.91      143.21     43.04 o
   2 -16   2      632.60      652.51     68.83 o
   3 -16   2        5.25       35.32     35.10 o
   4 -16   2        0.86      -16.61     32.57 o
   5 -16   2       97.51      107.46     44.99 o
   6 -16   2      120.59      137.80     46.87 o
   1 -15   2       21.62       28.96     29.97 o
   2 -15   2        3.76       27.08     34.88 o
   3 -15   2      368.41      319.29     53.30 o
   4 -15   2      374.24      367.96     58.35 o
   5 -15   2      723.61      909.11     85.58 o
   6 -15   2      453.26      586.57     72.87 o
   7 -15   2     1281.36     1399.20    107.75 o
  -2 -14   2       34.47       59.58     47.67 o
  -1 -14   2      358.69      419.60     60.02 o
   0 -14   2      448.01      578.86     44.81 o
   1 -14   2     1843.94     1914.79     83.47 o
   2 -14   2     1680.93     1600.55    107.68 o
   3 -14   2     2522.10     2624.77    151.30 o
   4 -14   2      713.09      854.80     79.80 o
   5 -14   2      622.35      567.58     70.20 o
   6 -14   2      103.52      101.69     44.99 o
   7 -14   2      276.53      344.85     63.99 o
   8 -14   2       17.38       49.90     41.96 o
  -3 -13   2      587.80      561.87     72.36 o
  -2 -13   2      330.54      381.18     60.81 o
  -1 -13   2     1261.09     1519.37    105.87 o
   0 -13   2     1145.89     1200.52     62.09 o
   1 -13   2     3614.19     3614.87    152.17 o
   2 -13   2     1947.96     1912.96     80.49 o
   3 -13   2     1680.69     1710.68    111.87 o
   4 -13   2       14.30       12.64     38.64 o
   5 -13   2      347.09      280.21     52.65 o
   6 -13   2      114.46       79.44     44.85 o
   7 -13   2      108.77      203.81     51.49 o
   8 -13   2     1601.27     1620.98    116.71 o
   9 -13   2     1209.87     1167.37    107.17 o
  -4 -12   2      356.21      332.21     67.67 o
  -3 -12   2     1104.26     1237.13     99.81 o
  -2 -12   2      252.28      271.98     51.78 o
  -1 -12   2     1008.32     1008.75     57.56 o
   0 -12   2      376.69      454.37     44.85 o
   1 -12   2      479.92      527.88     39.60 o
   2 -12   2      134.30      180.07     28.46 o
   3 -12   2       23.63       37.52     20.86 o
   4 -12   2     1615.68     1751.56     99.52 o
   5 -12   2      286.11      340.74     55.90 o
   6 -12   2     1098.98     1182.03     96.92 o
   7 -12   2      933.69      856.24     84.93 o
   8 -12   2     2727.99     2753.76    166.32 o
   9 -12   2     1045.26      974.68     92.73 o
  -4 -11   2      300.39      330.91     62.83 o
  -3 -11   2      217.69      294.59     58.07 o
  -2 -11   2      192.09      178.17     46.65 o
  -1 -11   2        3.53      -27.93     18.62 o
   0 -11   2      775.26      794.35     53.37 o
   1 -11   2     1381.50     1367.29     64.75 o
   2 -11   2     5425.12     5349.05    174.05 o
   3 -11   2     3128.24     1842.77     99.81 o
   4 -11   2     7496.70     8295.60    380.02 o
   5 -11   2     1646.09     1832.98     77.10 o
   6 -11   2     1419.85     1477.70    108.33 o
   7 -11   2      631.95      638.93     70.56 o
   8 -11   2      588.93      546.35     72.08 o
   9 -11   2        1.30      -35.60     39.50 o
  -5 -10   2      197.50      181.56     55.68 o
  -4 -10   2       15.98       51.20     43.69 o
  -3 -10   2       35.21       10.11     41.31 o
  -2 -10   2     1112.10     1076.03     59.59 o
  -1 -10   2      783.56      833.99     49.72 o
   0 -10   2     9113.66     8816.41    270.40 o
   1 -10   2     4570.75     4466.41    147.84 o
   2 -10   2     9878.29    10383.70    312.31 o
   3 -10   2     4140.00     4498.60    217.24 o
   4 -10   2     2952.31     3076.54    124.72 o
   5 -10   2       95.25       99.46     24.47 o
   6 -10   2      514.37      499.76     60.81 o
   7 -10   2       62.15       73.23     40.44 o
   8 -10   2      151.23      151.37     50.27 o
   9 -10   2     1479.04     1200.08     99.88 o
  10 -10   2     1906.51     1564.94    113.67 o
  -6  -9   2      553.85      719.53     83.85 o
  -5  -9   2      697.48      777.38     83.85 o
  -4  -9   2     1314.25     1104.90     92.88 o
  -3  -9   2     1959.32     1925.41    217.64 o
  -2  -9   2     3689.86     3817.02    133.91 o
  -1  -9   2      468.25      420.01     34.74 o
   0  -9   2     4075.89     3985.23    133.11 o
   1  -9   2      703.33      712.98     43.17 o
   2  -9   2     1735.38     1737.71     70.38 o
   3  -9   2       38.28       99.74     37.12 o
   4  -9   2       50.89       73.37     19.77 o
   5  -9   2     1200.69      965.44     79.88 o
   6  -9   2     1405.32     1248.33     95.11 o
   7  -9   2     1547.56     1610.80    107.46 o
   8  -9   2     1546.43     1378.68     99.09 o
   9  -9   2     3274.77     3044.16    170.08 o
  10  -9   2     1052.37      964.14     88.98 o
  -7  -8   2      613.78      914.96     96.20 o
  -6  -8   2     2360.83     2464.59    154.12 o
  -5  -8   2     2074.89     2079.22    135.05 o
  -4  -8   2     4211.62     4559.63    226.99 o
  -3  -8   2     1929.25     1629.19     87.10 o
  -2  -8   2     1717.92     1474.47     67.41 o
  -1  -8   2      102.90       94.27     21.91 o
   0  -8   2      269.15      276.30     27.12 o
   1  -8   2     2455.28     2187.99     98.91 o
   2  -8   2     2970.42     3191.44    145.05 o
   3  -8   2    15395.16    16737.34    696.42 o
   4  -8   2     8306.82     8591.03    374.82 o
   5  -8   2     4880.04     5410.02    252.84 o
   8  -8   2      648.93      530.24     66.37 o
   9  -8   2      763.29      739.25     76.84 o
  10  -8   2        5.46      -31.13     40.44 o
  -7  -7   2      299.01      273.43     58.28 o
  -6  -7   2     1299.30     1426.06    109.85 o
  -5  -7   2      283.51      408.12     62.69 o
  -4  -7   2      855.81      841.31     50.67 o
  -3  -7   2      171.29      159.24     28.84 o
  -2  -7   2       43.57      121.27     27.34 o
  -1  -7   2     7211.27     8205.25    247.21 o
   0  -7   2     4403.87     4484.69    178.96 o
   1  -7   2     8149.88     9390.58    312.39 o
   2  -7   2    15105.50    16385.17    474.30 o
   3  -7   2    19219.08    18239.57   1350.95 o
   4  -7   2     5230.28     5273.81    240.49 o
   5  -7   2     5036.23     4724.07    224.68 o
   6  -7   2      646.70      643.12     68.18 o
   7  -7   2      474.03      458.89     58.28 o
   8  -7   2       62.08       97.43     44.42 o
   9  -7   2      393.86      325.28     55.47 o
  10  -7   2     1592.08     1577.22    113.02 o
  -8  -6   2       85.10       98.94     49.83 o
  -7  -6   2      252.38      228.50     55.03 o
  -6  -6   2        1.58        5.34     39.36 o
  -5  -6   2     1250.90     1212.94     94.61 o
  -4  -6   2     1534.05     1424.64    106.63 o
  -3  -6   2     7945.07     7920.17    242.75 o
  -2  -6   2     6832.50     7138.33    218.12 o
  -1  -6   2     8677.78     8607.89    256.14 o
   0  -6   2     1710.20     1683.67     62.12 o
   1  -6   2     5997.64     5957.55    180.08 o
   2  -6   2     3376.41     3535.40    112.94 o
   3  -6   2      450.75      523.16     48.97 o
   4  -6   2      140.59      187.48     37.84 o
   5  -6   2       57.91       85.65     36.69 o
   6  -6   2     2286.91     2411.87    137.29 o
   7  -6   2      374.19      426.75     54.89 o
   8  -6   2     1274.64     1092.91     88.04 o
   9  -6   2     1173.00     1028.49     86.74 o
  10  -6   2     1947.54     1893.33    124.94 o
  -8  -5   2      318.47      415.12     64.35 o
  -7  -5   2     1861.78     2090.56    135.12 o
  -6  -5   2      949.28      956.05     81.46 o
  -4  -5   2     6668.72     6351.33    198.35 o
  -3  -5   2    14099.49    15003.35    437.63 o
  -2  -5   2     2324.37     2154.91     76.33 o
  -1  -5   2      965.84      994.91     41.44 o
   0  -5   2       25.13       29.18     14.44 o
   1  -5   2      967.35     1067.11     63.19 o
   2  -5   2     5138.14     5456.24    236.02 o
   3  -5   2     2537.12     3288.62    155.63 o
   4  -5   2    11959.90    12938.55    543.02 o
   5  -5   2    10483.47    11607.10    495.86 o
   6  -5   2     6978.76     7115.21    320.59 o
   7  -5   2     1490.69     1452.21     98.80 o
   8  -5   2     1699.62     1904.74    122.27 o
   9  -5   2      484.03      459.32     61.46 o
  10  -5   2      443.88      476.29     62.33 o
  -8  -4   2      613.34      775.79     80.02 o
  -7  -4   2     2606.77     2554.58    150.36 o
  -6  -4   2      813.84      764.04     44.98 o
  -5  -4   2     5823.18     6222.12    151.69 o
  -4  -4   2     1103.60     1188.35     50.19 o
  -3  -4   2     2802.37     2722.75     91.34 o
  -2  -4   2     1329.60     1584.70     57.95 o
  -1  -4   2      182.67      175.45     12.19 o
   0  -4   2    19244.94    23928.09    679.50 o
   1  -4   2     6365.44     6530.85    192.21 o
   2  -4   2    11608.47    13879.00    569.89 o
   3  -4   2    17724.89    20173.00    824.90 o
   4  -4   2    22159.66    26451.25   1077.74 o
   5  -4   2     3069.92     3433.78    168.71 o
   6  -4   2     5331.41     5414.06    176.43 o
   7  -4   2      484.56      434.71     38.94 o
   8  -4   2      657.08      585.42     78.47 o
   9  -4   2        2.03       58.86     37.92 o
  10  -4   2      102.48      106.96     49.54 o
  -9  -3   2     1153.56     1112.19     94.39 o
  -8  -3   2       48.62        4.62     38.42 o
  -7  -3   2      180.86      209.58     47.02 o
  -6  -3   2      230.90      286.79     29.42 o
  -5  -3   2      191.26      232.42     18.80 o
  -4  -3   2     2888.64     2992.30     77.51 o
  -3  -3   2     1633.43     1447.08     82.40 o
  -2  -3   2    23751.13    25177.28    714.97 o
  -1  -3   2     7556.57     7931.63    230.18 o
   0  -3   2     7182.11     8741.80    252.83 o
   1  -3   2     1437.28     1839.67     91.07 o
   2  -3   2     9710.67     9837.27    406.96 o
   3  -3   2     5753.25     7013.38    298.41 o
   4  -3   2     4685.92     4455.73    141.68 o
   5  -3   2       53.11       57.14     21.29 o
   6  -3   2        9.47        2.22     22.60 o
   7  -3   2      642.95      575.63     42.52 o
   8  -3   2      367.03      367.16     54.85 o
   9  -3   2     1050.92     1171.41     65.29 o
  -9  -2   2      124.71      116.64     44.85 o
  -8  -2   2      221.68      255.23     52.65 o
  -7  -2   2      332.53      344.61     32.69 o
  -6  -2   2     3525.76     3429.19     91.93 o
  -5  -2   2     2943.50     3111.76     82.70 o
  -4  -2   2    24405.67    26028.48    585.24 o
  -3  -2   2    22967.24    24449.88    695.03 o
  -2  -2   2    19422.15    21321.01    640.27 o
  -1  -2   2      495.28      423.90     19.31 o
   0  -2   2     2428.17     2028.16     89.48 o
   1  -2   2     7704.97    10454.53    426.75 o
   2  -2   2      324.73      674.18     45.93 o
   3  -2   2      623.95      618.04     32.57 o
   4  -2   2     3005.39     3284.92    114.14 o
   5  -2   2     9746.53     9520.61    287.46 o
   6  -2   2     3273.86     3225.79    117.47 o
   7  -2   2     3624.70     3518.55    126.38 o
   8  -2   2     1651.89     1532.02     72.69 o
   9  -2   2     1382.21     1231.14     66.52 o
  -9  -1   2      511.28      567.36     67.81 o
  -8  -1   2     3946.15     4035.02    204.74 o
  -7  -1   2     1671.06     1710.42     68.72 o
  -6  -1   2     3561.06     3742.21     97.85 o
  -5  -1   2     2111.86     1846.32     70.33 o
  -4  -1   2     8615.42     8310.32    277.04 o
  -3  -1   2     1452.07     1460.74     50.46 o
  -2  -1   2     5123.61     4887.31    143.74 o
  -1  -1   2      125.24      182.65     18.49 o
   1  -1   2     6895.04     7579.17    289.41 o
   2  -1   2     4686.29     5712.37    164.21 o
   3  -1   2    22064.77    23499.18    671.66 o
   4  -1   2    11859.57    11718.43    345.93 o
   5  -1   2    12700.21    13029.26    385.97 o
   6  -1   2     3199.41     2979.38    109.52 o
   7  -1   2     2891.12     2680.94    103.56 o
   8  -1   2      474.70      514.80     43.37 o
   9  -1   2      366.13      429.72     87.21 o
 -10   0   2     1510.30     1562.27    109.05 o
  -9   0   2     1320.24     1355.29     97.86 o
  -8   0   2     2561.53     2281.65    117.54 o
  -7   0   2      285.48      275.35     31.34 o
  -6   0   2     1048.93     1070.91     69.40 o
  -5   0   2       14.34       -5.77      3.85 o
  -4   0   2       12.63       15.83     10.55 o
  -3   0   2     2159.05     2570.64     79.03 o
  -2   0   2    21966.01    24386.91    681.27 o
  -1   0   2    24798.81    28442.69    802.43 o
   0   0   2     1871.45     2197.01     96.41 o
   1   0   2     9745.78    10096.68    292.12 o
   2   0   2     2986.49     2447.23     81.25 o
   3   0   2     4836.48     4346.98    130.78 o
   4   0   2     3061.37     3199.42    108.34 o
   5   0   2     4242.36     4067.73    244.86 o
   6   0   2      319.82      259.57     32.20 o
   7   0   2        1.04        8.49     24.66 o
   8   0   2      381.22      385.84     73.74 o
   9   0   2      118.38      111.71     30.56 o
 -10   1   2     1253.01     1195.32     92.73 o
  -9   1   2      132.22      196.24     29.61 o
  -8   1   2       16.11       19.45     18.25 o
  -7   1   2      326.20      364.97     26.94 o
  -6   1   2      519.88      506.02     54.61 o
  -5   1   2     7539.41     8069.13    233.32 o
  -4   1   2     3222.70     3148.27     80.39 o
  -3   1   2    21085.07    21379.97    578.51 o
  -2   1   2    36624.73    39189.95   1051.01 o
  -1   1   2     4444.36     5514.38    153.81 o
   0   1   2     8358.61     8281.48    226.72 o
   1   1   2     9161.65    10803.07    312.87 o
   2   1   2      156.45      237.17     20.83 o
   3   1   2      621.15      708.86     39.00 o
   4   1   2      553.89      621.61     76.62 o
   5   1   2     1966.07     1970.94     80.01 o
   6   1   2     5081.27     4932.66    164.98 o
   7   1   2     2495.58     2292.25     94.28 o
   8   1   2     1418.12     1485.10     74.72 o
   9   1   2      583.69      487.87     85.94 o
 -10   2   2       44.57       73.95     35.24 o
  -9   2   2     1221.32     1242.30     49.86 o
  -8   2   2     1025.55     1122.26     45.23 o
  -7   2   2     3905.96     3755.26    101.84 o
  -6   2   2     3462.94     3479.24     92.99 o
  -5   2   2     8717.38     9183.52    215.71 o
  -4   2   2     4498.37     4271.46    126.24 o
  -3   2   2     9437.66    11227.44    255.85 o
  -2   2   2     4207.67     4774.78    137.31 o
  -1   2   2    14322.38    15476.99    434.81 o
   0   2   2      415.41      475.14     24.03 o
   1   2   2     2848.21     3072.66     98.57 o
   2   2   2     1148.66     1059.09     46.92 o
   3   2   2     2075.08     1971.76     74.91 o
   4   2   2     9121.17     8711.28    376.92 o
   5   2   2     3400.41     3096.79    112.30 o
   6   2   2     6087.56     5969.50    195.07 o
   7   2   2     2170.02     2276.19     94.71 o
   8   2   2     1509.75     1654.35    119.89 o
 -10   3   2     1169.88     1290.53     87.13 o
  -9   3   2     3916.24     4009.46    110.73 o
  -8   3   2     2703.31     2766.69     83.85 o
  -7   3   2     4025.73     4256.00    112.75 o
  -6   3   2     1564.18     1640.16     53.80 o
  -5   3   2      682.73      542.88     56.11 o
  -4   3   2        8.82       19.47     10.50 o
  -3   3   2     1359.31     1272.54     48.99 o
  -2   3   2     1908.25     2072.98     67.42 o
  -1   3   2     8353.75     8001.83    183.14 o
   0   3   2    11599.79    11699.48    320.21 o
   1   3   2     5158.27     5238.38    161.07 o
   2   3   2     6541.63     6159.31    252.05 o
   3   3   2     3955.39     4091.32    136.04 o
   4   3   2     4985.07     4920.96    162.93 o
   5   3   2     3036.34     2904.07    108.40 o
   6   3   2      729.09      679.12    170.03 o
   7   3   2        5.42       16.81     22.61 o
   8   3   2        0.80       -4.46     44.45 o
 -10   4   2      690.70      670.56     47.31 o
  -9   4   2     1752.57     1763.84     61.31 o
  -8   4   2     1162.85     1107.82     45.45 o
  -7   4   2      676.29      563.54     57.06 o
  -6   4   2     1090.67     1043.21     40.74 o
  -5   4   2       60.03       25.63     12.77 o
  -4   4   2     4194.86     4542.99    138.37 o
  -3   4   2     6051.67     5961.29    173.57 o
  -2   4   2    27672.50    30371.40    679.77 o
  -1   4   2    15403.92    17299.31    389.97 o
   0   4   2    15570.79    15885.35    652.80 o
   1   4   2     3011.36     3028.48    101.65 o
   2   4   2     2971.35     3022.47    105.24 o
   3   4   2      652.57      569.19     58.97 o
   4   4   2       79.97      104.47     28.39 o
   5   4   2       74.72       74.42     26.11 o
   6   4   2      623.57      585.18    196.45 o
   7   4   2     1682.72     1768.31     83.95 o
 -10   5   2       19.27       17.63     24.64 o
  -9   5   2      103.62      132.24     29.21 o
  -8   5   2     1376.01     1343.28     50.76 o
  -7   5   2     3711.21     3559.22    206.33 o
  -6   5   2     6691.46     6290.03    191.38 o
  -5   5   2     1199.42     1298.82     56.99 o
  -4   5   2    10227.88    10265.18    291.79 o
  -3   5   2     1388.12     1415.56     41.58 o
  -2   5   2    14542.97    15065.82    399.75 o
  -1   5   2     5064.81     4800.40    146.88 o
   0   5   2     4810.91     2808.57    127.76 o
   1   5   2      119.42      143.50     22.71 o
   2   5   2       21.79       40.88     21.69 o
   3   5   2     1235.83      952.34     55.57 o
   4   5   2     1616.30     1587.67    126.60 o
   5   5   2     2809.80     2711.22    108.18 o
   6   5   2     1635.05     1637.45     79.15 o
   7   5   2     2194.79     2512.23    130.39 o
 -10   6   2     1065.89     1150.45     72.51 o
  -9   6   2     1359.69     1497.61     85.11 o
  -8   6   2     5927.09     6119.95    191.33 o
  -7   6   2     3995.59     3927.27    132.53 o
  -6   6   2     5784.03     5574.77    382.84 o
  -5   6   2     2131.28     1979.01     77.45 o
  -4   6   2     3491.31     4075.78    165.60 o
  -3   6   2      149.78      134.25     12.76 o
  -2   6   2      480.59      522.66     24.12 o
  -1   6   2     4203.38     4028.65    195.28 o
   0   6   2     5185.92     4853.07    465.39 o
   1   6   2     4616.15     4456.18    146.03 o
   2   6   2     1800.62     1641.33     78.54 o
   3   6   2     2490.31     2756.42    144.19 o
   4   6   2     1339.34     1081.96     60.92 o
   5   6   2     1559.28     1452.77     81.00 o
   6   6   2      736.24      757.62    270.60 o
 -10   7   2     1490.95     1555.95     75.21 o
  -9   7   2     2120.12     2073.93     87.26 o
  -8   7   2     4433.13     4411.83    148.35 o
  -7   7   2      150.83      128.98     30.92 o
  -6   7   2     1074.79      934.88     55.67 o
  -5   7   2      611.38      542.23     39.52 o
  -4   7   2      206.39      223.41     16.96 o
  -3   7   2     3258.54     3466.05     89.80 o
  -2   7   2     2315.44     2225.86    118.08 o
  -1   7   2     9541.94     9793.98    291.59 o
   0   7   2     7530.23     6823.66    210.55 o
   1   7   2     7917.87     8155.43    251.60 o
   2   7   2     1700.86     1764.90     76.70 o
   3   7   2     2048.20     1891.15     82.87 o
   4   7   2      232.23      298.39     37.41 o
   5   7   2       89.77      113.82     36.40 o
   6   7   2      399.55      453.06     53.95 o
 -10   8   2      300.37      333.95     60.45 o
  -9   8   2        3.99       -8.64     24.95 o
  -8   8   2       53.81       57.48     28.88 o
  -7   8   2     2660.50     2653.60    118.26 o
  -6   8   2     1568.59     1402.96    123.32 o
  -5   8   2     3564.69     3739.61    127.36 o
  -4   8   2     2188.34     1983.53    114.69 o
  -3   8   2     5578.40     5399.84    166.80 o
  -2   8   2     2668.08     2553.51     89.33 o
  -1   8   2     5208.27     5321.23    169.12 o
   0   8   2     2320.72     2283.25     86.46 o
   1   8   2      813.79      807.85     49.10 o
   2   8   2      120.76      141.93     28.54 o
   3   8   2      112.60      140.01     31.02 o
   4   8   2      314.51      278.12     37.26 o
   5   8   2      157.18      156.84     37.16 o
 -10   9   2      123.98      152.53     50.99 o
  -9   9   2     1315.20     1317.95    101.98 o
  -8   9   2     1540.22     1551.94    110.21 o
  -7   9   2     5494.28     5137.82    250.24 o
  -6   9   2     5199.41     5410.89    258.33 o
  -5   9   2     4971.92     4924.48    236.09 o
  -4   9   2      760.55      692.95     65.72 o
  -3   9   2     1194.07     1066.69     83.99 o
  -2   9   2      515.01      500.41     35.31 o
  -1   9   2      237.02      268.63     30.25 o
   0   9   2      730.83      823.41     49.34 o
   1   9   2      414.28      366.67     35.38 o
   2   9   2     2059.19     1891.24     82.78 o
   3   9   2      474.24      604.75     47.81 o
   4   9   2     1068.87     1033.70     64.06 o
   5   9   2      424.65      557.68     72.65 o
 -10  10   2      699.02      741.70     82.33 o
  -9  10   2     2037.71     1947.49    127.47 o
  -8  10   2     1621.78     1876.14    125.16 o
  -7  10   2     2594.18     2741.48    158.81 o
  -6  10   2      452.94      477.01     60.59 o
  -5  10   2       87.86       80.24     42.54 o
  -4  10   2       54.27       97.50     37.70 o
  -3  10   2       42.22       54.96     36.98 o
  -2  10   2      765.48      773.33     72.80 o
  -1  10   2     1586.48     1439.94     64.00 o
   0  10   2     3189.90     3174.80    115.19 o
   1  10   2     2441.42     2498.14    119.24 o
   2  10   2     2540.93     2906.65    113.54 o
   3  10   2      626.90      602.99     48.63 o
   4  10   2      704.82      834.36     84.21 o
  -9  11   2      259.94      274.29     59.00 o
  -8  11   2        5.77      -36.62     39.14 o
  -7  11   2        6.72       13.79     37.41 o
  -6  11   2      626.34      567.43     67.96 o
  -5  11   2     1444.70     1303.00     98.15 o
  -4  11   2     1696.50     1840.82    118.08 o
  -3  11   2     1083.21     1108.51     88.11 o
  -2  11   2     2468.72     2561.22    145.45 o
  -1  11   2      620.16      557.47     61.39 o
   0  11   2     1332.12     1436.35     68.86 o
   1  11   2      514.50      603.95     45.78 o
   2  11   2      344.41      351.24     40.69 o
   3  11   2       18.62       72.62     26.83 o
  -9  12   2      121.98      132.38     50.99 o
  -8  12   2     1247.97     1294.48    104.00 o
  -7  12   2     1773.04     1735.09    121.98 o
  -6  12   2     2899.16     2812.91    160.26 o
  -5  12   2     2195.78     2157.94    132.81 o
  -4  12   2     1479.50     1364.46    100.53 o
  -3  12   2      409.83      316.83     54.02 o
  -2  12   2      533.63      392.30     55.97 o
  -1  12   2      117.14      118.30     41.67 o
   0  12   2      149.76      182.86     46.29 o
   1  12   2      165.22      198.21     32.45 o
   2  12   2      222.79      211.85     34.48 o
  -8  13   2     1263.05     1211.78    103.49 o
  -7  13   2     1020.04     1020.69     90.71 o
  -6  13   2     1341.19     1244.43     99.66 o
  -5  13   2      357.78      302.96     54.96 o
  -4  13   2      475.95      494.56     63.55 o
  -3  13   2        0.50       -8.45     34.88 o
  -2  13   2        9.36       14.66     29.75 o
  -1  13   2      296.82      356.26     55.97 o
   0  13   2      336.62      330.05     59.15 o
   1  13   2     1083.27     1169.90     96.85 o
  -7  14   2        1.54      -10.33     34.67 o
  -6  14   2        0.73        2.60     33.08 o
  -5  14   2      405.15      391.00     60.30 o
  -4  14   2      224.30      244.10     53.23 o
  -3  14   2      519.89      647.09     71.21 o
  -2  14   2       84.87      115.34     42.83 o
  -1  14   2      639.53      578.56     69.04 o
  -6  15   2      517.56      399.96     63.12 o
  -5  15   2     1722.92     1787.24    124.72 o
  -4  15   2      888.48      947.24     87.46 o
  -3  15   2      537.50      575.81     69.04 o
   2 -16   3      148.33      237.24     45.50 o
   3 -16   3      500.69      454.05     60.81 o
   4 -16   3      520.76      507.78     65.79 o
   5 -16   3      985.86     1017.22     90.85 o
   6 -16   3      674.95      832.12     84.50 o
  -1 -15   3      980.89     1111.83     92.44 o
   0 -15   3      859.64     1068.21     89.34 o
   1 -15   3     1744.15     1911.91     82.49 o
   2 -15   3      335.07      403.49     55.68 o
   3 -15   3      650.84      574.51     67.16 o
   4 -15   3      122.94      121.55     43.19 o
   5 -15   3      297.79      275.74     55.75 o
   6 -15   3       60.88       37.99     40.15 o
   7 -15   3       42.84       90.64     48.24 o
  -2 -14   3      401.70      410.72     64.35 o
  -1 -14   3     1793.37     1903.51    125.66 o
   0 -14   3      939.28      928.97     79.59 o
   1 -14   3     1185.52     1088.88     59.87 o
   2 -14   3      162.15      195.06     35.50 o
   3 -14   3      228.68      265.12     50.12 o
   4 -14   3      105.76       47.52     42.39 o
   5 -14   3       19.43       34.88     40.37 o
   6 -14   3      711.02      785.97     80.96 o
   7 -14   3     1289.83     1511.43    114.04 o
   8 -14   3     1848.86     1855.34    129.56 o
  -3 -13   3      737.25      987.03     93.96 o
  -2 -13   3       73.11       88.76     43.12 o
  -1 -13   3      141.07      128.91     46.73 o
   0 -13   3       83.11       94.36     24.85 o
   1 -13   3        5.18        6.69     24.66 o
   2 -13   3      469.09      580.18     43.02 o
   3 -13   3      342.12      446.15     60.09 o
   4 -13   3      909.55      746.43    121.55 o
   5 -13   3      618.24      584.91     70.70 o
   6 -13   3     2269.16     2186.32    139.17 o
   7 -13   3     1658.34     1581.55    114.11 o
   8 -13   3     1542.34     1605.02    119.67 o
  -4 -12   3        6.79       -8.52     44.42 o
  -3 -12   3        2.70       12.64     41.24 o
  -2 -12   3      259.81      255.44     54.02 o
  -1 -12   3      164.91      176.43     46.58 o
   0 -12   3     2426.66     2410.81     94.68 o
   1 -12   3     1832.81     1743.59     75.80 o
   2 -12   3     4867.01     4809.15    160.84 o
   3 -12   3     1909.47     1795.34     76.85 o
   4 -12   3     2309.19     2689.41    152.75 o
   5 -12   3      597.37      637.92     43.66 o
   6 -12   3     1129.72     1137.97     92.80 o
   7 -12   3       72.25       55.10     45.50 o
   8 -12   3       49.04       27.37     37.70 o
   9 -12   3      514.32      597.77     78.79 o
  -5 -11   3       30.91       42.54     47.23 o
  -4 -11   3      332.07      463.58     68.18 o
  -3 -11   3      661.01      548.73     66.88 o
  -2 -11   3     2140.80     2112.01    129.56 o
  -1 -11   3     2528.65     2753.31    155.35 o
   0 -11   3     3848.41     3896.00    134.66 o
   1 -11   3     3327.95     3067.30    111.03 o
   2 -11   3     2555.79     2684.40    108.66 o
   3 -11   3      221.73      240.96     31.29 o
   4 -11   3     1577.22     1505.58    104.86 o
   5 -11   3        7.15        8.68     10.47 o
   6 -11   3       35.39       40.45     11.70 o
   7 -11   3      790.91      766.04     77.71 o
   8 -11   3     1440.39     1307.84    104.50 o
   9 -11   3     2850.33     2467.84    151.73 o
  -5 -10   3      873.36     1100.56     98.80 o
  -4 -10   3     1849.08     1940.85    130.00 o
  -3 -10   3      606.67      651.14     70.63 o
  -2 -10   3      850.06      919.64     52.82 o
  -1 -10   3      168.09      142.81     27.34 o
   0 -10   3      968.93      810.44     95.33 o
   1 -10   3      913.32      825.48     54.31 o
   2 -10   3       39.99       81.94     25.01 o
   3 -10   3      832.49      793.60     59.98 o
   4 -10   3      280.40      257.44     30.79 o
   5 -10   3     4308.39     4143.29    142.00 o
   6 -10   3     2377.02     2251.76    133.61 o
   7 -10   3     3006.60     3060.41    169.36 o
   8 -10   3     1804.05     1755.39    119.74 o
   9 -10   3     1471.13     1364.24    105.08 o
  -6  -9   3     1935.23     2131.08    144.22 o
  -5  -9   3     1031.96     1028.06     93.31 o
  -4  -9   3     1111.29     1194.23     96.78 o
  -3  -9   3      229.44      218.32     49.18 o
  -2  -9   3       73.55       48.54     24.45 o
  -1  -9   3      947.59      709.18     54.60 o
   0  -9   3      505.30      467.05     34.42 o
   1  -9   3     7382.51     7772.42    237.51 o
   2  -9   3     6781.45     7489.37    230.22 o
   3  -9   3     8064.79     8476.44    258.46 o
   4  -9   3     4083.63     4154.22    138.73 o
   5  -9   3     3733.30     3813.30    191.89 o
   6  -9   3      818.33      784.31     75.47 o
   7  -9   3     2368.29     2075.39    129.64 o
   8  -9   3      375.30      273.43     53.80 o
   9  -9   3       59.42       54.96     46.37 o
  -7  -8   3      145.25      213.27     55.03 o
  -6  -8   3      414.98      457.01     69.19 o
  -5  -8   3        0.45        3.61     38.71 o
  -4  -8   3       68.88       75.61     42.39 o
  -3  -8   3     1122.93     1046.87     57.19 o
  -2  -8   3      461.77      368.54     46.69 o
  -1  -8   3     5395.10     5701.87    179.04 o
   0  -8   3     3563.24     3385.96    113.25 o
   1  -8   3     8269.13     8138.93    245.81 o
   2  -8   3    10570.83    10984.57    325.78 o
   3  -8   3    16340.05    16826.83    489.92 o
   4  -8   3     2294.98     2484.16    132.74 o
   5  -8   3      641.66      572.71     62.11 o
   6  -8   3       63.39       85.73     41.89 o
   7  -8   3      202.09      182.21     47.02 o
   8  -8   3     1795.34     1873.61    123.42 o
   9  -8   3     1490.09     1332.39    103.64 o
  10  -8   3     1960.69     1754.01    124.15 o
  -7  -7   3      231.82      208.07     54.45 o
  -6  -7   3      343.77      306.86     57.27 o
  -5  -7   3     3249.70     3641.27    191.89 o
  -4  -7   3     3521.58     3470.62    178.38 o
  -3  -7   3     6317.53     5745.40    183.27 o
  -2  -7   3     1800.38     1842.85     75.22 o
  -1  -7   3     4476.36     4646.24    198.86 o
   0  -7   3      769.72      685.44     37.28 o
   1  -7   3     5901.75     6181.23    188.64 o
   2  -7   3     1184.84     1350.52    126.60 o
   3  -7   3       75.83       56.12     32.35 o
   4  -7   3     1751.19     1920.05    113.02 o
   5  -7   3     1987.85     2143.86    122.05 o
   6  -7   3     1568.20     1634.85    111.29 o
   7  -7   3     1670.15     1620.84    110.06 o
   8  -7   3     3126.98     2919.58    164.23 o
   9  -7   3     2095.29     1825.87    121.11 o
  10  -7   3     1545.80     1498.50    112.23 o
  -8  -6   3      517.93      558.48     72.94 o
  -7  -6   3     3031.26     3056.94    173.98 o
  -6  -6   3     1844.18     1902.64    122.92 o
  -5  -6   3     6724.53     6634.37    307.01 o
  -4  -6   3     3557.91     3328.52    115.12 o
  -3  -6   3     4613.25     5348.45    168.39 o
  -2  -6   3       97.56      153.29     20.47 o
  -1  -6   3     2544.00     2404.88    154.80 o
   0  -6   3      292.84      331.65     23.89 o
   1  -6   3      247.08      220.86     26.79 o
   2  -6   3    15675.60    15967.03    655.47 o
   3  -6   3    17480.95    20838.94    854.37 o
   4  -6   3    14431.98    15181.28    634.46 o
   5  -6   3     5868.21     6670.34    303.83 o
   6  -6   3     4335.90     4850.82    237.17 o
   7  -6   3     1499.42     1527.31    104.79 o
   8  -6   3     1367.23     1439.21    106.31 o
   9  -6   3       82.92       73.23     42.47 o
  10  -6   3       25.29       58.64     43.62 o
  -8  -5   3      449.88      534.21     71.93 o
  -7  -5   3     1485.02     1528.40    109.77 o
  -6  -5   3      737.45      689.34     72.73 o
  -5  -5   3     3049.65     3043.69     82.46 o
  -4  -5   3       49.69       37.55     36.47 o
  -3  -5   3       79.58       93.40     16.33 o
  -2  -5   3     3325.43     3383.31    109.29 o
  -1  -5   3      846.07      728.34     33.90 o
   0  -5   3     7824.35     8325.71    244.50 o
   1  -5   3    12367.44    12569.27    363.06 o
   2  -5   3    25747.92    31414.23   1269.13 o
   3  -5   3    17293.20    20646.47    846.20 o
   4  -5   3    11240.69    13077.00    550.17 o
   5  -5   3     1672.97     1905.60    114.61 o
   6  -5   3     1391.27     1430.76    101.33 o
   7  -5   3       33.84       38.71     40.73 o
   8  -5   3       54.46       44.13     41.74 o
   9  -5   3     1133.33     1164.77     96.34 o
  -9  -4   3      166.80      165.02     51.49 o
  -8  -4   3       84.28       95.55     40.23 o
  -7  -4   3       58.76       62.04     40.66 o
  -6  -4   3     1377.94     1291.80     94.10 o
  -5  -4   3     1772.05     1890.68     56.85 o
  -4  -4   3    11777.28    11104.34    326.45 o
  -3  -4   3     5663.90     5364.53    163.08 o
  -2  -4   3    11874.03    12563.65    363.37 o
  -1  -4   3     4244.76     4672.86    140.77 o
   0  -4   3     4740.90     5454.86    162.33 o
   1  -4   3    14068.76    14689.24    599.07 o
   2  -4   3     8559.33     8749.34    366.52 o
   3  -4   3       39.45       75.25     27.52 o
   4  -4   3      100.19      144.95     31.20 o
   5  -4   3     2396.84     2395.47    128.77 o
   6  -4   3      680.26      696.56     65.00 o
   7  -4   3     2189.62     2101.68    124.15 o
   8  -4   3      785.16      826.06     76.84 o
   9  -4   3     2071.21     2433.25    147.83 o
  -9  -3   3       76.92       51.28     39.50 o
  -8  -3   3     1512.93     1378.97    103.06 o
  -7  -3   3      750.96      719.24     69.55 o
  -6  -3   3    10874.34    11469.85    386.91 o
  -5  -3   3     7089.54     7520.02    179.98 o
  -4  -3   3    17037.51    18655.54    536.28 o
  -3  -3   3     8726.14     8713.38    254.88 o
  -2  -3   3     7458.74     8162.21    237.12 o
  -1  -3   3     2074.87     2141.83    148.20 o
   0  -3   3     8402.63     8368.38    343.70 o
   1  -3   3     3234.98     3565.23    155.56 o
   2  -3   3     4509.05     4215.71    185.39 o
   3  -3   3    17094.94    19725.09    805.91 o
   4  -3   3    11201.11    12669.10    529.95 o
   5  -3   3    14971.02    15391.84    453.04 o
   6  -3   3     1325.61     1406.91     66.91 o
   7  -3   3     4014.09     3887.50    137.80 o
   8  -3   3      944.56      860.79     54.98 o
   9  -3   3     1267.52     1199.05     66.82 o
  -9  -2   3      681.04      740.69     76.19 o
  -8  -2   3     1631.33     1758.85    116.20 o
  -7  -2   3     2097.40     2198.68     81.77 o
  -6  -2   3     3286.08     3232.35    238.69 o
  -5  -2   3     1399.22     1173.68     40.43 o
  -4  -2   3     5273.50     5188.70    152.42 o
  -3  -2   3       81.94       35.10     11.17 o
  -2  -2   3     1007.90      989.92     60.09 o
  -1  -2   3     1912.68     2325.35    107.17 o
   0  -2   3     9840.38    11131.24    450.51 o
   1  -2   3    13886.42    15626.73    633.37 o
   2  -2   3     8185.44     9585.07    398.01 o
   3  -2   3    27332.69    28638.92    817.32 o
   4  -2   3    12780.72    12825.71    378.30 o
   5  -2   3     8541.41     8819.97    269.87 o
   6  -2   3      775.28      787.97     78.65 o
   7  -2   3     1213.74     1200.41     62.26 o
   8  -2   3       15.71       34.52     25.60 o
   9  -2   3       19.83       13.25     25.42 o
 -10  -1   3     1743.69     1832.81    120.90 o
  -9  -1   3      323.66      263.53     51.71 o
  -8  -1   3      631.57      653.59     67.67 o
  -7  -1   3        7.76       24.59     15.99 o
  -6  -1   3      236.04      227.62     31.27 o
  -5  -1   3     3574.09     3313.67    105.67 o
  -4  -1   3     2958.80     3012.72     94.66 o
  -3  -1   3    12921.55    13960.05    414.58 o
  -2  -1   3    22283.52    24685.63    699.41 o
  -1  -1   3    25268.45    26786.50    757.49 o
   0  -1   3     1744.60     1729.03     81.97 o
   1  -1   3     9087.81     9670.00    398.29 o
   2  -1   3    10635.81    10124.44    312.39 o
   3  -1   3     2228.88     2289.45     78.30 o
   4  -1   3       54.40       45.14     19.28 o
   5  -1   3      419.10      378.96     33.87 o
   6  -1   3     1052.23      972.17     56.15 o
   7  -1   3      173.24      218.64     33.00 o
   8  -1   3      720.08      728.35     51.38 o
   9  -1   3      567.49      630.48     50.57 o
 -10   0   3      310.62      368.54     57.05 o
  -9   0   3      112.96      204.89     45.86 o
  -8   0   3       99.15      108.45     19.30 o
  -7   0   3     4036.85     4264.44    180.99 o
  -6   0   3     4562.73     4360.96    112.13 o
  -5   0   3     7940.29     8263.31    195.39 o
  -4   0   3    16255.88    17172.73    389.82 o
  -3   0   3    26338.93    27154.05    608.97 o
  -2   0   3    14081.83    15298.58    398.44 o
   0   0   3     2015.81     1758.13     84.06 o
   1   0   3     4115.61     4682.04    142.41 o
   2   0   3      766.08      885.64     47.56 o
   3   0   3     3535.45     3902.69    177.01 o
   4   0   3    10835.82    11156.86    317.34 o
   5   0   3     4866.18     4573.72    152.63 o
   6   0   3     5508.46     5410.19    180.00 o
   7   0   3     1647.29     1486.51     72.53 o
   8   0   3     1602.61     1662.94     80.17 o
   9   0   3      262.32      264.78     45.61 o
 -10   1   3      249.61      317.41     51.28 o
  -9   1   3     2120.19     2163.24    211.53 o
  -8   1   3     2329.61     2364.57     87.70 o
  -7   1   3     3410.15     3163.63    107.26 o
  -6   1   3     2133.85     2194.02     78.98 o
  -5   1   3     5529.86     5783.23    169.46 o
  -4   1   3     6076.90     6102.11    174.98 o
  -3   1   3     3254.36     3447.69    101.34 o
  -2   1   3      912.24     1007.20     29.83 o
  -1   1   3        3.97       81.04     12.12 o
   0   1   3     2204.53     2037.88     80.60 o
   1   1   3     1416.83     1247.38     48.64 o
   2   1   3     6970.60     6734.96    204.13 o
   3   1   3     6956.60     6942.76    213.71 o
   4   1   3    10754.62     9992.02    301.60 o
   5   1   3     8175.79     8017.48    250.41 o
   6   1   3     3913.27     4008.21    141.55 o
   7   1   3     1140.20     1142.25     63.24 o
   8   1   3      574.72      573.74     48.68 o
 -10   2   3     1332.50     1330.15     92.66 o
  -9   2   3     4204.29     4472.40    120.91 o
  -8   2   3      439.82      471.73     29.97 o
  -7   2   3       56.04       75.82     19.97 o
  -6   2   3       38.59       34.61     16.46 o
  -5   2   3      451.39      413.26     22.73 o
  -4   2   3     4626.42     4923.84    119.09 o
  -3   2   3     1566.25     1794.70     48.33 o
  -2   2   3     8337.82     8728.08    242.95 o
  -1   2   3    26231.36    27236.02   1034.30 o
   0   2   3    20693.25    22934.36   1130.07 o
   1   2   3     1071.73     1013.68     43.83 o
   2   2   3     8563.84     8898.96    266.81 o
   3   2   3     3184.90     3073.11    107.59 o
   4   2   3     1578.96     1380.88    114.14 o
   5   2   3      298.14      180.74    210.45 o
   6   2   3        8.61       33.69     42.65 o
   7   2   3      308.07      363.11     39.15 o
   8   2   3       28.15       32.60     29.90 o
 -10   3   3      485.86      639.29     63.05 o
  -9   3   3     1142.91     1070.17     72.21 o
  -8   3   3      424.43      383.94     27.97 o
  -7   3   3      372.71      411.42     27.90 o
  -6   3   3     4392.11     4317.42    110.75 o
  -5   3   3     3361.08     3049.11     80.13 o
  -4   3   3    14000.92    15664.69    356.33 o
  -3   3   3    18268.79    20229.19    727.11 o
  -2   3   3    30305.48    33617.96    907.06 o
  -1   3   3     9382.52    10853.16    282.44 o
   0   3   3    10547.72    10747.15    295.93 o
   1   3   3     2265.86     2247.36     79.97 o
   2   3   3     1030.48      946.84     47.71 o
   3   3   3      193.17      226.55     28.32 o
   4   3   3      294.85      250.28     33.15 o
   5   3   3     4614.99     4387.52    152.05 o
   6   3   3     2650.85     2464.94    100.69 o
   7   3   3     1858.43     1885.53     87.62 o
 -10   4   3      647.31      638.66     46.75 o
  -9   4   3      918.85      978.64     97.61 o
  -8   4   3     2471.76     2563.78     76.90 o
  -7   4   3     1416.15     1445.59     51.37 o
  -6   4   3     3834.00     3922.22    102.36 o
  -5   4   3     1190.33     1181.16     54.71 o
  -4   4   3    10836.09    10712.96    302.32 o
  -3   4   3    10345.52    10776.95    302.58 o
  -2   4   3     9234.80    10548.11    242.13 o
  -1   4   3      523.04      524.75     23.12 o
   0   4   3       23.91       21.26     11.35 o
   1   4   3      925.44      843.82     43.89 o
   2   4   3      444.17      510.25     37.04 o
   3   4   3     4461.84     4102.13    140.58 o
   4   4   3     3381.50     3401.98    124.47 o
   5   4   3     5310.13     4980.17    241.50 o
   7   4   3     1492.12     1622.57    129.85 o
 -10   5   3     2976.74     3244.95    123.28 o
  -9   5   3     2938.24     3024.51    110.73 o
  -8   5   3     3926.51     3858.94    131.32 o
  -7   5   3      401.68      386.70     37.54 o
  -6   5   3     1083.23     1048.53     55.36 o
  -5   5   3       34.96       29.31     21.54 o
  -4   5   3      177.47      214.27     25.00 o
  -3   5   3     1024.38     1048.36     48.35 o
  -2   5   3     1315.80     1443.22     42.93 o
  -1   5   3    14469.25    15232.21    347.10 o
   0   5   3     5944.23     5911.16    263.97 o
   1   5   3     4370.42     4361.60    142.64 o
   2   5   3     1665.62     1421.37     76.01 o
   3   5   3     4671.17     4350.41    149.67 o
   4   5   3     1564.68     1312.07     67.30 o
   5   5   3     1012.49      982.95     60.91 o
   6   5   3        4.99      -46.14     92.86 o
   7   5   3      145.78      189.74     36.75 o
 -10   6   3     1699.75     1629.00    125.99 o
  -9   6   3      753.34      746.23     50.43 o
  -8   6   3      900.65      933.18     55.89 o
  -7   6   3      106.54       97.36     28.93 o
  -6   6   3      221.10      292.19     34.34 o
  -5   6   3     2015.01     2014.06     79.41 o
  -4   6   3     1043.81     1117.11     53.09 o
  -3   6   3    17130.00    18102.25    499.83 o
  -2   6   3    13031.61    13015.10    299.33 o
  -1   6   3    14489.65    14742.08    428.43 o
   0   6   3     5987.38     5748.37    261.73 o
   1   6   3     7269.43     7501.91    232.75 o
   2   6   3      378.86      492.14     39.60 o
   3   6   3      846.56      712.17     46.99 o
   4   6   3      258.12      228.35     34.41 o
   5   6   3      448.45      454.07     44.32 o
   6   6   3     1389.50     1389.51    325.23 o
 -10   7   3        1.36       38.10     27.99 o
  -9   7   3      302.71      391.30     61.10 o
  -8   7   3     1165.26     1133.87     62.10 o
  -7   7   3     1756.94     1727.23     76.67 o
  -6   7   3     1369.19     1209.08     61.66 o
  -5   7   3     3082.86     3018.23    145.16 o
  -4   7   3     3455.25     3393.66    113.94 o
  -3   7   3    12217.58    12966.36    366.91 o
  -2   7   3     3236.45     3326.39    109.55 o
  -1   7   3     2743.55     2685.64     94.35 o
   0   7   3      417.06      443.87     53.37 o
   1   7   3       28.23       11.29     24.02 o
   2   7   3      572.25      728.66     47.87 o
   3   7   3      156.92       68.98     27.37 o
   4   7   3     1403.35     1255.97    103.71 o
   5   7   3     1090.95     1063.23    124.40 o
 -10   8   3      923.28      960.68     61.00 o
  -9   8   3     3147.80     3084.83    116.44 o
  -8   8   3     3042.68     3065.91    114.38 o
  -7   8   3     3989.90     3936.29    135.15 o
  -6   8   3      861.10      909.43     53.15 o
  -5   8   3     1418.95     1461.14     68.70 o
  -4   8   3      378.81      371.85     53.12 o
  -3   8   3      235.30      224.89     43.62 o
  -2   8   3     1256.43     1413.05     83.41 o
  -1   8   3      627.15      620.78     44.23 o
   0   8   3     4372.81     2634.38    130.21 o
   1   8   3     2397.32     2165.29     88.25 o
   2   8   3     2289.75     2219.69     91.58 o
   3   8   3     1045.43     1131.63     83.74 o
   4   8   3     1112.53     1117.27     65.32 o
   5   8   3      184.98      138.11     33.91 o
 -10   9   3     1210.61     1251.00    102.19 o
  -9   9   3     1991.39     2004.59     89.30 o
  -8   9   3      428.63      438.94     74.71 o
  -7   9   3     1482.73     1513.92     72.85 o
  -6   9   3        0.57       13.33     24.08 o
  -5   9   3      124.49      100.27     29.51 o
  -4   9   3      985.61      816.88     71.50 o
  -3   9   3     1513.28     1395.22     98.87 o
  -2   9   3     6682.28     6150.71    285.56 o
  -1   9   3     5833.62     6101.74    193.87 o
   0   9   3     5490.20     3512.14    167.26 o
   1   9   3     2005.59     2027.89     85.33 o
   2   9   3     1931.15     2144.72    139.31 o
   3   9   3      163.06      190.09     33.09 o
   4   9   3      151.24      133.68     33.21 o
 -10  10   3       31.47       40.37     45.50 o
  -9  10   3       44.30       61.89     43.77 o
  -8  10   3      327.33      361.32     59.29 o
  -7  10   3      280.25      275.66     55.68 o
  -6  10   3     1802.93     1723.18    114.97 o
  -5  10   3     1845.30     1692.34    112.81 o
  -4  10   3     2632.38     2824.46    155.63 o
  -3  10   3     2153.42     2147.18    129.42 o
  -2  10   3     2512.26     2423.50    139.82 o
  -1  10   3     2560.90     2264.25    133.82 o
   0  10   3      616.08      462.49    140.22 o
   1  10   3        9.06       -8.84     21.68 o
   2  10   3       70.06       74.73     28.41 o
   3  10   3      144.54      129.74     31.57 o
  -9  11   3      694.08      736.14     79.95 o
  -8  11   3     3519.73     3648.64    198.89 o
  -7  11   3     2100.84     2131.00    133.39 o
  -6  11   3     2357.39     2343.76    140.11 o
  -5  11   3      754.58      730.00     72.94 o
  -4  11   3      622.59      536.09     63.26 o
  -3  11   3      190.50      203.44     49.18 o
  -2  11   3      140.62      168.71     42.83 o
  -1  11   3      201.23      171.74     43.84 o
   0  11   3      543.04      467.55     63.99 o
   1  11   3     1241.34     1330.19     68.16 o
   2  11   3      569.10      563.32     46.94 o
  -9  12   3      625.97      683.28     80.89 o
  -8  12   3     1929.88     1887.40    128.12 o
  -7  12   3      874.47      854.80     83.99 o
  -6  12   3      624.61      638.50     73.16 o
  -5  12   3        1.34       -4.91     29.39 o
  -4  12   3       11.08       17.33     35.39 o
  -3  12   3      583.61      459.54     61.68 o
  -2  12   3     1036.76     1038.60     87.75 o
  -1  12   3     2288.10     2166.25    134.91 o
   0  12   3     1132.68      950.64     86.01 o
   1  12   3     1361.53     1291.23    102.63 o
  -8  13   3       11.38      123.64     51.71 o
  -7  13   3      214.42      263.89     59.51 o
  -6  13   3      398.96      307.30     57.20 o
  -5  13   3      814.10      803.59     80.24 o
  -4  13   3      382.95      388.11     60.88 o
  -3  13   3      917.81      882.24     79.23 o
  -2  13   3      510.80      603.91     70.92 o
  -1  13   3     1096.76     1180.58     96.05 o
   0  13   3      359.22      308.09     56.04 o
  -7  14   3     1777.26     1724.98    123.28 o
  -6  14   3     1167.98     1026.18     89.91 o
  -5  14   3     1252.44     1191.78     98.22 o
  -4  14   3      334.71      355.25     60.52 o
  -3  14   3      393.92      382.41     59.08 o
  -2  14   3        6.77       34.16     33.65 o
   3 -16   4      164.00      209.22     47.95 o
   4 -16   4       41.15      -10.62     35.82 o
   5 -16   4       41.60       77.06     42.47 o
   6 -16   4      230.89      327.81     62.11 o
  -1 -15   4      860.59      933.81     89.19 o
   0 -15   4      371.84      492.04     64.06 o
   1 -15   4      202.25      212.76     48.53 o
   2 -15   4       42.57       11.35     22.96 o
   3 -15   4       58.49       39.14     34.88 o
   4 -15   4      731.98      860.94     82.19 o
   5 -15   4     1349.94     1402.88    107.46 o
   6 -15   4     2418.00     2635.68    161.77 o
   7 -15   4     1110.62     1315.49    106.89 o
  -2 -14   4        1.82        3.11     46.22 o
  -1 -14   4        9.79       18.78     40.59 o
   0 -14   4      198.08      265.63     53.73 o
   1 -14   4      229.39      290.24     34.10 o
   2 -14   4     1028.14     1119.35     63.55 o
   3 -14   4      515.70      569.15     76.30 o
   4 -14   4     2096.09     2027.87    128.70 o
   5 -14   4     1025.34      958.29     89.55 o
   6 -14   4     2034.24     2069.91    136.79 o
   7 -14   4      616.14      582.89     76.41 o
   8 -14   4      568.25      647.45     80.60 o
  -3 -13   4       10.75       -9.61     42.10 o
  -2 -13   4      797.65      968.98     88.18 o
  -1 -13   4     1052.06     1056.58     88.18 o
   0 -13   4     2967.94     2678.29    149.42 o
   1 -13   4     2397.03     2348.98     94.07 o
   2 -13   4     1620.58     1656.04     74.62 o
   3 -13   4      478.08      478.69     41.19 o
   4 -13   4      670.55      741.59     49.82 o
   5 -13   4       54.10       42.50     24.19 o
   6 -13   4       66.53      104.07     47.88 o
   7 -13   4      259.88      299.86     61.24 o
   8 -13   4      312.38      294.15     60.59 o
  -4 -12   4     1067.67     1256.13    108.55 o
  -3 -12   4     1309.87     1428.81    107.39 o
  -2 -12   4     2252.44     2240.78    137.29 o
  -1 -12   4     1459.15     1658.18    109.85 o
   0 -12   4     2094.69     1902.60    129.17 o
   1 -12   4      357.47      318.15     32.90 o
   2 -12   4      415.60      338.22     34.23 o
   3 -12   4        0.29       18.37     23.40 o
   4 -12   4       54.15       59.23     25.02 o
   5 -12   4     1013.04     1105.27     67.56 o
   6 -12   4     1522.99     1384.52    175.75 o
   7 -12   4     3573.17     3457.18    189.51 o
   8 -12   4     1995.58     1956.66    131.44 o
   9 -12   4     1609.72     1692.27    125.30 o
  -5 -11   4      184.01      276.68     61.10 o
  -4 -11   4      317.20      328.39     62.25 o
  -3 -11   4      203.66      168.35     49.33 o
  -2 -11   4      733.82      777.09     74.75 o
  -1 -11   4      139.90      162.92     27.16 o
   0 -11   4      766.42      701.45     45.77 o
   1 -11   4      335.71      282.13     65.83 o
   2 -11   4     1595.02     1282.07     63.08 o
   3 -11   4     4660.41     4875.06    162.20 o
   4 -11   4      914.68      912.29     59.83 o
   5 -11   4     2750.76     2829.11    118.80 o
   6 -11   4     2178.30     2173.90    131.95 o
   7 -11   4     2243.89     2083.48    132.96 o
   8 -11   4      649.65      510.60     67.81 o
   9 -11   4      795.07      811.03     83.34 o
  -6 -10   4      589.77      683.78     86.66 o
  -5 -10   4      115.70        3.03     45.43 o
  -4 -10   4       11.19       27.52     43.55 o
  -3 -10   4      185.45      120.75     44.42 o
  -2 -10   4      589.36      574.44     63.41 o
  -1 -10   4     2975.62     2633.95     98.10 o
   0 -10   4     3688.00     3505.19    121.08 o
   1 -10   4     6519.37     6997.56    218.26 o
   2 -10   4     3622.27     3824.76    130.80 o
   3 -10   4     1726.05     1728.05     88.94 o
   4 -10   4      328.62      325.21     33.79 o
   5 -10   4     1810.53     1693.28    109.34 o
   6 -10   4     1007.87      976.35     84.21 o
   7 -10   4      190.85      265.05     54.53 o
   8 -10   4      296.37      268.88     57.42 o
   9 -10   4      311.58      237.39     58.50 o
  -6  -9   4       61.44       58.93     50.99 o
  -5  -9   4      710.50      690.71     79.88 o
  -4  -9   4      625.97      746.69     76.63 o
  -3  -9   4     1405.55     1541.61    106.02 o
  -2  -9   4     1902.23     1767.57     82.04 o
  -1  -9   4     5237.80     5210.79    288.45 o
   0  -9   4     6455.60     6053.55    189.54 o
   1  -9   4     8662.73     8600.14    261.02 o
   2  -9   4     1941.55     1996.34     79.00 o
   3  -9   4     1397.10     1381.19     84.03 o
   4  -9   4       26.78       55.68     36.76 o
   5  -9   4      206.89      186.18     49.54 o
   6  -9   4     1616.35     1622.50    111.29 o
   7  -9   4     1976.14     1708.37    116.71 o
   8  -9   4     3318.71     3273.31    182.00 o
   9  -9   4     1520.58     1602.50    117.65 o
  -7  -8   4      816.41      886.21     88.83 o
  -6  -8   4      627.87      637.99     73.30 o
  -5  -8   4     3242.27     3280.68    181.35 o
  -4  -8   4      800.39      844.83     78.79 o
  -3  -8   4     1413.99     1307.40     95.76 o
  -2  -8   4     1566.49     1497.39     64.17 o
  -1  -8   4     4169.17     4352.09    141.25 o
   0  -8   4      435.37      465.42     31.77 o
   1  -8   4       34.72       77.67     20.19 o
   2  -8   4     1845.87     1808.76     70.37 o
   3  -8   4     1152.70     1102.08     78.79 o
   4  -8   4     3549.13     3658.75    183.30 o
   5  -8   4      322.15      345.36     52.79 o
   6  -8   4     3649.43     3175.31    168.06 o
   7  -8   4     3423.17     3363.59    179.61 o
   9  -8   4     1377.47     1286.24    102.70 o
  -7  -7   4     1875.25     2120.96    136.93 o
  -6  -7   4     1027.41     1071.97     91.43 o
  -5  -7   4     1159.32     1071.53     90.06 o
  -4  -7   4      323.80      311.85     52.58 o
  -3  -7   4      581.03      608.25     37.22 o
  -2  -7   4      414.96      444.08     32.99 o
  -1  -7   4       50.07       70.46     16.82 o
   0  -7   4     3675.39     3650.31    118.13 o
   1  -7   4    11930.41    11985.57    351.14 o
   2  -7   4    10405.37     9758.58    290.11 o
   3  -7   4     4228.98     4629.25    214.57 o
   4  -7   4     8524.73     8910.68    388.76 o
   5  -7   4     1470.22     1709.60    109.05 o
   6  -7   4     2522.95     2942.40    164.08 o
   7  -7   4      566.65      614.88     70.99 o
   8  -7   4       72.86       48.10     42.18 o
   9  -7   4      468.54      428.70     64.64 o
  -8  -6   4      315.24      422.63     67.45 o
  -7  -6   4      983.87      930.20     84.79 o
  -6  -6   4        1.00      -28.24     31.42 o
  -5  -6   4      159.06      179.90     24.18 o
  -4  -6   4      638.78      623.12     66.30 o
  -3  -6   4     2016.93     2141.19    110.28 o
  -2  -6   4     6181.85     6122.62    335.28 o
  -1  -6   4     3625.82     3328.72    165.35 o
   0  -6   4    20536.24    22848.11    653.05 o
   1  -6   4     6826.41     7020.12    210.65 o
   2  -6   4    12842.74    14319.26    591.99 o
   3  -6   4     2852.27     3108.29    155.92 o
   4  -6   4      973.05     1069.51     83.56 o
   5  -6   4      116.17       90.13     40.01 o
   6  -6   4      155.51       83.85     47.38 o
   7  -6   4     1615.59     1480.88    107.61 o
   8  -6   4     1339.02     1178.49     94.18 o
   9  -6   4     2855.92     2963.92    171.60 o
  -8  -5   4      170.17      155.56     50.41 o
  -7  -5   4      521.04      515.65     67.31 o
  -6  -5   4     2380.36     2250.38    133.97 o
  -5  -5   4     1581.66     1626.57     66.29 o
  -4  -5   4     6430.28     6434.55    208.32 o
  -3  -5   4     1195.54     1029.27     42.12 o
  -2  -5   4    10110.13    10675.13    311.43 o
  -1  -5   4     6523.55     7436.12    219.70 o
   0  -5   4    13158.55    14263.94    466.65 o
   1  -5   4      899.38      960.00     41.96 o
   2  -5   4     2433.69     2562.95    127.18 o
   3  -5   4     4902.75     4927.66    221.86 o
   4  -5   4     2370.62     2274.43    122.85 o
   5  -5   4     2370.18     2325.93    127.76 o
   6  -5   4     1208.84     1224.93     91.58 o
   7  -5   4     4883.97     4845.91    234.86 o
   8  -5   4     2042.70     2315.31    141.12 o
   9  -5   4     1949.38     1932.33    130.72 o
  -9  -4   4      274.91      283.32     58.86 o
  -8  -4   4     1267.07     1282.85    101.11 o
  -7  -4   4     2447.45     2494.20    145.88 o
  -6  -4   4     3834.62     4139.14    132.71 o
  -5  -4   4     5024.73     4650.98    217.46 o
  -4  -4   4     9670.81    10298.90    302.91 o
  -3  -4   4     1419.08     1290.64     66.15 o
  -2  -4   4     2142.13     2410.93    119.60 o
  -1  -4   4     1048.70     1148.02     42.58 o
   0  -4   4       18.37       20.40     12.32 o
   1  -4   4    10200.02    11472.91    471.17 o
   2  -4   4    10470.36    10362.60    432.38 o
   3  -4   4     8365.38     8989.47    382.41 o
   4  -4   4     5463.90     5865.01    263.03 o
   5  -4   4     8261.24     8377.77    367.89 o
   6  -4   4     2117.57     2175.06    127.76 o
   7  -4   4     2439.88     2261.51    130.29 o
   8  -4   4      247.47      267.21     51.71 o
   9  -4   4       71.52       88.54     44.85 o
  -9  -3   4      518.77      530.82     69.62 o
  -8  -3   4     1134.57      983.71     86.66 o
  -7  -3   4      449.71      376.08     30.58 o
  -6  -3   4     3005.86     2427.08    278.55 o
  -5  -3   4      638.82      629.43     29.44 o
  -4  -3   4       69.55      113.98     15.55 o
  -2  -3   4     1918.56     2103.92    104.43 o
  -1  -3   4     8996.71     9198.19    379.16 o
   0  -3   4     8812.61     9310.56    380.38 o
   1  -3   4    25249.63    28841.16   1161.52 o
   2  -3   4    17825.06    20416.02    831.33 o
   3  -3   4     9822.14     9462.16    400.89 o
   4  -3   4     4750.79     4867.00    223.38 o
   5  -3   4     1860.19     2139.74    122.77 o
   6  -3   4      101.08       98.47     27.04 o
   7  -3   4        1.71      -31.33     23.27 o
   8  -3   4      800.81      806.47     54.39 o
   9  -3   4      382.81      409.27     61.89 o
  -9  -2   4       25.66      -21.59     36.47 o
  -8  -2   4       43.52       35.17     36.54 o
  -7  -2   4      671.73      651.95     41.17 o
  -6  -2   4       51.33       26.71     20.60 o
  -5  -2   4     6191.40     6140.99    181.75 o
  -4  -2   4     7057.73     6799.51    441.06 o
  -3  -2   4    12083.09    12833.78    368.51 o
  -2  -2   4    13484.16    13689.57    557.18 o
  -1  -2   4    18782.64    18698.22   1237.68 o
   0  -2   4     7409.65     8003.73    909.25 o
   1  -2   4     8167.99     9063.50    350.24 o
   2  -2   4     2000.16     1846.00     89.22 o
   3  -2   4      326.51     1093.49    461.42 o
   4  -2   4     2557.75     2493.56     91.35 o
   5  -2   4      458.62      505.99     38.17 o
   6  -2   4     2820.50     2751.56    106.14 o
   7  -2   4      505.56      513.77     43.88 o
   8  -2   4     2059.90     2012.68     89.97 o
   9  -2   4      837.20      760.79     55.38 o
 -10  -1   4        3.46       49.47     36.33 o
  -9  -1   4      679.24      798.97     75.25 o
  -8  -1   4      231.49      242.84     40.98 o
  -7  -1   4     2101.55     2037.69     71.31 o
  -6  -1   4     7707.72     8235.65    444.90 o
  -5  -1   4    15834.91    16368.08    326.59 o
  -4  -1   4     9954.31     9597.20    221.36 o
  -3  -1   4    19562.71    20689.33    465.81 o
  -2  -1   4    12120.29    14035.50    567.58 o
  -1  -1   4     8089.71     8245.61    238.48 o
   0  -1   4     1922.64     1957.24     92.73 o
   1  -1   4      176.84      154.84     25.28 o
   2  -1   4     8536.80     9156.56    263.29 o
   3  -1   4     6403.81     6380.03    190.25 o
   4  -1   4    10919.91    10817.62    389.91 o
   5  -1   4     5052.99     4624.64    156.04 o
   6  -1   4     4272.31     4354.19    150.83 o
   7  -1   4      536.91      531.15     44.37 o
   8  -1   4     1079.67     1117.01     65.03 o
 -10   0   4      687.83      715.92     70.78 o
  -9   0   4     2320.97     2408.14    137.00 o
  -8   0   4      716.81      764.74     45.84 o
  -7   0   4     2954.24     2847.36     89.01 o
  -6   0   4     1836.81     1931.89     59.12 o
  -5   0   4     6250.41     6154.82    148.04 o
  -4   0   4     1265.11     1194.55     75.47 o
  -3   0   4       14.05        9.28      8.56 o
  -2   0   4      256.43      188.27     42.13 o
  -1   0   4     6460.71     7762.09    320.59 o
   0   0   4     9443.74     9162.51    380.31 o
   1   0   4     7016.12     7284.42    217.22 o
   2   0   4    17208.28    18257.58    606.00 o
   3   0   4    11692.96    12564.33    304.06 o
   4   0   4     9373.52     9276.89    595.78 o
   5   0   4      367.25      424.40     83.08 o
   6   0   4     1211.55     1229.93     64.47 o
   7   0   4       35.65       36.84     31.05 o
   8   0   4       12.08        6.25     23.55 o
 -10   1   4      531.09      573.36     60.45 o
  -9   1   4     1223.08     1349.23     63.04 o
  -8   1   4       85.00       85.88     18.95 o
  -7   1   4      212.38      201.79     22.45 o
  -6   1   4       74.08       98.35     26.62 o
  -5   1   4      430.45      453.87     23.82 o
  -4   1   4    15378.68    15611.55    354.81 o
  -3   1   4    21176.17    22766.71    616.41 o
  -2   1   4    20140.06    21328.81    478.12 o
  -1   1   4     5807.75     5049.32    144.64 o
   0   1   4     9005.39     9421.19    468.55 o
   1   1   4     3132.55     3063.79    173.33 o
   2   1   4     8938.30     8862.11    266.07 o
   3   1   4      551.59      514.93     37.23 o
   4   1   4      453.28      350.29     77.75 o
   5   1   4     1997.30     1926.64     82.86 o
   6   1   4       79.53       42.74     25.76 o
   7   1   4      484.56      506.51     44.55 o
   8   1   4      295.09      332.38     49.07 o
 -10   2   4        1.92      -30.62     31.13 o
  -9   2   4        6.00       24.25     30.30 o
  -8   2   4      810.24      743.20     45.07 o
  -7   2   4     1165.47     1151.64     60.27 o
  -6   2   4     4319.35     4197.69    107.96 o
  -5   2   4    12135.87    12930.46    298.39 o
  -4   2   4    23159.18    26413.67    594.85 o
  -3   2   4    18095.34    19471.59    439.08 o
  -2   2   4    12540.60    12109.33    275.50 o
  -1   2   4      254.09      264.52     18.55 o
   0   2   4     5263.38     5522.96    157.34 o
   1   2   4      336.39      392.73     28.11 o
   2   2   4       48.49       46.82     19.20 o
   3   2   4     5120.16     4964.68    162.35 o
   4   2   4     3914.36     3776.77    133.05 o
   5   2   4     4266.55     4237.06    358.32 o
   6   2   4     1588.91     1652.65     91.76 o
   7   2   4     1525.75     1610.20     96.99 o
 -10   3   4     1433.73     1408.73     93.38 o
  -9   3   4      953.90      940.46     53.06 o
  -8   3   4     2984.02     3127.57     88.57 o
  -7   3   4     1366.20     1445.58     62.09 o
  -6   3   4     4769.92     4652.05    118.38 o
  -5   3   4     4685.53     4653.76    115.54 o
  -4   3   4     8926.36     8415.86    196.04 o
  -3   3   4       13.00        4.96     32.68 o
  -2   3   4       24.58       69.60     15.66 o
  -1   3   4     1962.80     1876.72     50.91 o
   0   3   4       59.87       56.55     13.29 o
   1   3   4    10233.67    10620.33    314.78 o
   2   3   4     2103.57     1988.12     78.23 o
   3   3   4     8030.71     6994.50    220.42 o
   4   3   4     4059.65     3888.75    137.19 o
   5   3   4     2204.03     2033.26     87.29 o
   6   3   4      658.42      563.77    161.68 o
   7   3   4      806.99      841.41     58.88 o
 -10   4   4     3250.61     3066.04    154.98 o
  -9   4   4     1187.33     1219.66     62.38 o
  -8   4   4     1445.71     1442.50     65.62 o
  -7   4   4      360.15      371.69     25.87 o
  -6   4   4      466.08      557.04     28.24 o
  -5   4   4      561.08      607.12     32.50 o
  -4   4   4     2126.76     2070.63     74.18 o
  -3   4   4    16401.88    17791.83    490.65 o
  -2   4   4     3645.96     3785.36    129.85 o
  -1   4   4    11693.79    12095.71    276.66 o
   0   4   4     3409.99     3485.06    156.83 o
   1   4   4     6358.52     5942.99    186.24 o
   2   4   4     2290.63     1952.31    119.27 o
   3   4   4     5398.92     5436.77    179.46 o
   4   4   4       78.12       69.50     25.49 o
   5   4   4       40.40       63.70     36.18 o
   6   4   4      155.73      119.27     66.57 o
   7   4   4       20.30       10.94     34.14 o
 -10   5   4      825.34      984.63     59.50 o
  -9   5   4       18.82       11.77     24.00 o
  -8   5   4        3.41       -4.70     22.88 o
  -7   5   4      173.03      181.11     34.30 o
  -6   5   4     1142.25     1216.21     59.18 o
  -5   5   4     8471.67     8708.45    253.80 o
  -4   5   4     9293.58     9582.88    275.00 o
  -3   5   4    16588.48    17053.83    472.32 o
  -2   5   4     9631.21     9444.09    219.66 o
  -1   5   4     9835.08    10669.59    294.95 o
   0   5   4     1183.29     1248.18     82.11 o
   1   5   4     2176.64     2261.02     86.65 o
   2   5   4        2.34       -2.46     23.41 o
   3   5   4       25.54       33.56     24.66 o
   4   5   4     1566.78     1472.26     72.70 o
   5   5   4      849.12      814.20     55.48 o
   6   5   4     1153.19     1050.03    345.31 o
 -10   6   4      405.38      454.33     44.14 o
  -9   6   4     1748.52     1681.90     77.41 o
  -8   6   4     1494.48     1565.21     71.82 o
  -7   6   4     4365.73     4442.58    146.23 o
  -6   6   4     1269.35     1213.53     61.49 o
  -5   6   4     2747.98     2595.91    214.17 o
  -4   6   4     3914.29     3924.23    127.55 o
  -3   6   4     4489.07     4560.77    142.29 o
  -2   6   4      286.40      302.92     19.67 o
  -1   6   4      782.94      714.58     46.63 o
   0   6   4      177.08      222.58     41.45 o
   1   6   4      129.91      156.41     36.15 o
   2   6   4     2542.70     2742.17    152.13 o
   3   6   4     1151.17      970.63     57.27 o
   4   6   4     2986.65     2912.21    115.10 o
   5   6   4     1120.70     1086.94     64.94 o
   6   6   4     1291.78     1321.03    243.23 o
 -10   7   4     1913.38     1884.01    156.86 o
  -9   7   4     2864.92     2906.42    151.48 o
  -8   7   4     1970.07     2112.13     87.92 o
  -7   7   4     2613.83     2632.62     99.86 o
  -6   7   4      339.93      344.12     37.15 o
  -5   7   4      440.63      362.68     42.79 o
  -4   7   4      312.66      381.12     34.57 o
  -3   7   4      731.51      646.48     67.09 o
  -2   7   4     6569.74     6465.09    156.82 o
  -1   7   4     4075.60     3756.33    124.89 o
   0   7   4     3360.75     3431.47    176.43 o
   1   7   4     1528.27     1448.80     91.18 o
   2   7   4     3318.82     3221.89    119.64 o
   3   7   4      402.74      459.14     57.63 o
   4   7   4     1092.18     1167.13     65.78 o
   5   7   4       68.86       43.91     27.69 o
 -10   8   4     1155.44     1231.69     68.84 o
  -9   8   4      823.48      718.31     52.22 o
  -8   8   4      127.45      103.07     31.07 o
  -7   8   4        0.99        8.22     29.03 o
  -6   8   4      428.96      387.26     37.41 o
  -5   8   4      860.89      793.33     49.57 o
  -4   8   4     3125.53     2834.34    102.83 o
  -3   8   4     4142.04     3907.79    129.57 o
  -2   8   4     9514.03     9868.40    432.31 o
  -1   8   4     5749.49     5859.33    198.82 o
   0   8   4     3738.83     3953.27    202.22 o
   1   8   4     1522.21     1486.09     69.96 o
   2   8   4      861.55      904.32     55.56 o
   3   8   4        8.03       15.52     23.27 o
   4   8   4       19.56      -11.64     24.39 o
 -10   9   4       12.52      -10.42     27.59 o
  -9   9   4      278.09      258.31     38.98 o
  -8   9   4     1894.12     1830.43     82.73 o
  -7   9   4     1186.87     1304.70     67.15 o
  -6   9   4     2128.30     2263.06    123.53 o
  -5   9   4     1197.66     1075.88     82.80 o
  -4   9   4     3222.07     3337.80    117.17 o
  -3   9   4     1879.33     1839.96    117.00 o
  -2   9   4     3051.47     2794.13    153.68 o
  -1   9   4      343.30      318.56     52.14 o
   0   9   4      131.82      168.49     45.79 o
   1   9   4      143.28      160.12     29.26 o
   2   9   4       74.82       38.71     25.39 o
   3   9   4      396.81      408.37     46.26 o
   4   9   4      233.97      254.46     39.04 o
 -10  10   4     1530.41     1635.64    119.31 o
  -9  10   4     1974.80     2067.96    102.01 o
  -8  10   4     3557.13     3626.50    131.86 o
  -7  10   4     1230.98     1086.06     61.51 o
  -6  10   4     1129.96     1013.85     59.24 o
  -5  10   4      434.57      375.62     54.09 o
  -4  10   4      599.42      544.90     61.96 o
  -3  10   4      353.70      364.28     55.68 o
  -2  10   4      109.37      115.99     41.53 o
  -1  10   4     1954.12     1617.08    108.76 o
   0  10   4     1652.48     1704.47    115.55 o
   1  10   4     1465.64     1668.62     77.68 o
   2  10   4      389.77      363.55     48.03 o
   3  10   4      784.01      887.80     58.91 o
  -9  11   4     1071.24     1152.49     99.09 o
  -8  11   4     1378.75     1299.53    100.39 o
  -7  11   4       29.67      111.80     44.70 o
  -6  11   4       35.48       30.40     37.12 o
  -5  11   4      182.32      241.14     49.18 o
  -4  11   4      433.16      436.72     60.67 o
  -3  11   4     1858.88     1767.45    117.57 o
  -2  11   4     2388.20     2155.34    131.95 o
  -1  11   4     4073.96     4146.45    216.01 o
   0  11   4     1403.73     1390.75    105.73 o
   1  11   4     1227.54     1115.08     94.97 o
   2  11   4      296.84      354.67     61.68 o
  -9  12   4       77.94       88.90     46.65 o
  -8  12   4      120.12      144.01     46.65 o
  -7  12   4     1669.75     1639.83    117.36 o
  -6  12   4      426.61      521.86     68.54 o
  -5  12   4     1004.81      944.21     84.64 o
  -4  12   4      490.73      469.58     65.14 o
  -3  12   4     1535.32     1449.10    105.22 o
  -2  12   4     1078.70     1130.97     90.56 o
  -1  12   4     1150.61     1208.61     97.93 o
   0  12   4       14.50      -21.88     32.14 o
   1  12   4      115.19      110.42     41.38 o
  -8  13   4     1453.95     1431.91    109.41 o
  -7  13   4     1975.34     1773.01    126.24 o
  -6  13   4      757.26      655.69     72.87 o
  -5  13   4      889.64      838.55     82.91 o
  -4  13   4      157.50      264.83     50.48 o
  -3  13   4      199.82      154.19     47.52 o
  -2  13   4      146.19      167.55     45.50 o
  -1  13   4      217.90      159.46     48.68 o
  -6  14   4       58.49       81.83     38.93 o
  -5  14   4       40.07      106.45     42.54 o
  -4  14   4       51.99       78.43     38.42 o
  -3  14   4      169.97       96.56     41.74 o
   0 -16   5        0.59        7.51     42.10 o
   1 -16   5       10.50       30.26     40.15 o
   2 -16   5      532.22      615.61     67.89 o
   3 -16   5      508.37      496.44     60.38 o
   4 -16   5     1489.77     1810.56    121.62 o
   5 -16   5     1359.22     1700.07    119.67 o
   6 -16   5     1721.28     1722.81    124.29 o
  -1 -15   5       27.90      138.88     51.06 o
   0 -15   5      495.65      549.38     67.31 o
   1 -15   5      333.00      398.01     58.79 o
   2 -15   5     1259.11     1308.98     66.75 o
   3 -15   5      891.13      918.40     56.96 o
   4 -15   5     1638.66     1698.98    117.72 o
   5 -15   5     1277.41     1304.37    103.71 o
   6 -15   5      831.90     1009.28     92.15 o
   7 -15   5       43.14       68.10     43.91 o
  -2 -14   5     1466.83     1584.44    117.29 o
  -1 -14   5     1400.00     1390.10    106.38 o
   0 -14   5     1734.19     1856.86    119.45 o
   1 -14   5      697.40      900.66     81.18 o
   2 -14   5      467.20      463.71     40.91 o
   3 -14   5       99.51      138.49     31.00 o
   4 -14   5      201.55      311.83     37.96 o
   5 -14   5      214.38      224.57     32.78 o
   6 -14   5      535.96      565.34     71.57 o
   7 -14   5      917.00     1010.79     93.74 o
  -3 -13   5      709.60      841.44     87.31 o
  -2 -13   5     1451.39     1462.97    107.68 o
  -1 -13   5      793.98      804.61     77.42 o
   0 -13   5      811.20      809.66     77.28 o
   1 -13   5       52.10       23.42     23.49 o
   2 -13   5        9.21       41.76     24.06 o
   3 -13   5      530.85      525.67     43.00 o
   4 -13   5     1063.10     1072.74     59.91 o
   5 -13   5     4816.09     5087.00    179.47 o
   6 -13   5     2447.47     2485.62    124.83 o
   7 -13   5     3120.68     2973.16    172.61 o
   8 -13   5      715.52      733.47     81.46 o
  -4 -12   5      280.79      261.44     56.98 o
  -3 -12   5      218.94      178.24     55.10 o
  -2 -12   5      225.19      275.52     52.22 o
  -1 -12   5       13.12       24.05     38.06 o
   0 -12   5      845.09      745.89     47.14 o
   1 -12   5     2233.02     2002.33    188.71 o
   2 -12   5     1973.51     2079.92    118.44 o
   3 -12   5     3084.54     3421.98    123.11 o
   4 -12   5     1582.50     1644.03     76.48 o
   5 -12   5     3150.38     3208.72    119.23 o
   6 -12   5     1121.23     1111.02     60.69 o
   7 -12   5     1271.92     1106.05     94.68 o
   8 -12   5       16.51       22.75     40.59 o
  -5 -11   5      163.05      168.06     61.24 o
  -4 -11   5      107.05       99.09     52.14 o
  -3 -11   5     1732.14     1576.79    109.56 o
  -2 -11   5     3361.14     3464.48    182.28 o
  -1 -11   5     4123.92     4006.35    201.93 o
   0 -11   5     3211.28     3310.59    117.18 o
   1 -11   5     2937.21     2913.22    106.62 o
   2 -11   5     1247.94     1315.28     65.73 o
   3 -11   5     1672.54     1548.44     83.31 o
   4 -11   5      289.49      275.57     52.72 o
   5 -11   5      882.19      949.08     53.74 o
   6 -11   5      316.29      314.01     56.26 o
   7 -11   5      824.98      694.47     74.10 o
   8 -11   5     1590.53     1514.68    111.22 o
   9 -11   5      475.88      391.51     64.78 o
  -6 -10   5      117.30      161.41     58.43 o
  -5 -10   5      776.40      876.03     88.11 o
  -4 -10   5     1005.89     1254.90    100.82 o
  -3 -10   5     2590.70     2506.26    146.03 o
  -2 -10   5     2561.21     2033.29    124.51 o
  -1 -10   5    10044.75    10609.16    438.12 o
   0 -10   5     3155.48     3010.98    107.16 o
   1 -10   5     1983.05     1886.13    159.93 o
   2 -10   5       50.70       59.18     24.83 o
   3 -10   5      281.59      270.16     32.72 o
   4 -10   5     4224.07     4254.18    145.44 o
   5 -10   5      852.31      925.21     81.46 o
   6 -10   5     4937.94     4790.30    237.97 o
   7 -10   5     2901.33     2874.87    165.31 o
   8 -10   5     2214.03     2186.40    137.94 o
   9 -10   5      609.92      567.94     73.74 o
  -6  -9   5      524.72      547.29     72.58 o
  -5  -9   5     1257.47     1251.72     99.30 o
  -4  -9   5      717.38      684.79     74.10 o
  -3  -9   5      431.58      400.10     54.96 o
  -2  -9   5      223.78      303.04     50.48 o
  -1  -9   5      621.49      614.76     38.75 o
   0  -9   5     1943.95     2147.17     81.70 o
   1  -9   5      975.21      999.18     89.63 o
   2  -9   5     3056.27     3241.31    148.63 o
   3  -9   5     1073.17     1084.61     56.15 o
   4  -9   5     2792.34     2635.03    145.81 o
   5  -9   5     3446.48     3282.56    172.17 o
   6  -9   5     5310.95     5229.98    253.28 o
   7  -9   5     2438.75     2415.41    145.60 o
   8  -9   5     1422.06     1325.17    105.80 o
   9  -9   5       22.25       26.79     45.64 o
  -7  -8   5      815.32      879.93     88.25 o
  -6  -8   5      152.16      174.20     50.41 o
  -5  -8   5      465.87      367.96     59.29 o
  -4  -8   5      328.46      282.02     50.99 o
  -3  -8   5      327.44      268.88     51.78 o
  -2  -8   5     3340.80     3543.50    119.43 o
  -1  -8   5     5543.16     5716.16    378.11 o
   0  -8   5    13693.31    13856.01    908.50 o
   1  -8   5     7015.13     7561.64    256.02 o
   2  -8   5    11486.65    11217.14    333.06 o
   3  -8   5      734.31      947.89     76.91 o
   4  -8   5     2260.69     2138.01    125.09 o
   5  -8   5      920.50      865.92     82.91 o
   6  -8   5       35.06       47.30     38.28 o
   7  -8   5      568.63      610.69     72.94 o
   8  -8   5      165.89      259.92     58.21 o
   9  -8   5      473.02      425.88     63.99 o
  -8  -7   5       53.42       58.93     43.19 o
  -7  -7   5       84.89       55.39     38.93 o
  -6  -7   5      472.14      562.31     71.28 o
  -5  -7   5      745.66      775.21     73.81 o
  -4  -7   5     3196.45     2916.69    155.92 o
  -3  -7   5     2419.35     2097.64    122.99 o
  -2  -7   5     8349.66     7799.13    295.31 o
  -1  -7   5     6577.61     6469.38    196.72 o
   0  -7   5    18659.62    20790.24    597.54 o
   1  -7   5     3762.92     3944.91    150.98 o
   2  -7   5     2997.51     3278.66    157.73 o
   3  -7   5        5.08       55.03     37.19 o
   4  -7   5      187.86      175.57     48.17 o
   5  -7   5     2288.21     2533.99    146.17 o
   6  -7   5      897.94      809.95     77.35 o
   7  -7   5     3951.84     3861.04    204.46 o
   8  -7   5     2782.81     2911.27    170.80 o
   9  -7   5     2590.71     2823.31    171.09 o
  -8  -6   5      706.11      772.97     82.48 o
  -7  -6   5      914.36      902.32     85.58 o
  -6  -6   5     2887.42     2984.14    167.55 o
  -5  -6   5     1402.08     1441.01     99.52 o
  -4  -6   5     1513.11     1603.07    104.57 o
  -3  -6   5     1995.64     1948.94     67.93 o
  -2  -6   5     4843.60     4191.83    130.98 o
  -1  -6   5      874.85      904.67     39.32 o
   0  -6   5      531.88      421.48     27.52 o
   1  -6   5     1430.28     1447.31     57.60 o
   2  -6   5      822.68      922.69     67.81 o
   3  -6   5     5213.92     5074.99    232.26 o
   4  -6   5     1168.19     1291.88     90.35 o
   5  -6   5     4333.80     4866.49    231.39 o
   6  -6   5     2174.92     2318.99    136.28 o
   7  -6   5     4360.56     4591.55    230.09 o
   8  -6   5     1683.95     1894.70    129.64 o
   9  -6   5     1064.96     1028.99     98.94 o
  -8  -5   5     1496.71     1433.28    108.19 o
  -7  -5   5     2046.50     2216.95    137.07 o
  -5  -5   5      484.39      433.40     34.27 o
  -4  -5   5      336.50      248.00     45.79 o
  -3  -5   5       74.66       62.90     30.98 o
  -2  -5   5     2251.70     2200.77    114.04 o
  -1  -5   5    11563.29    12448.92    360.18 o
   0  -5   5     4905.34     4446.24    289.46 o
   1  -5   5    18236.85    19579.42    797.10 o
   2  -5   5     8473.73     8047.07    342.40 o
   3  -5   5     9106.66     9982.29    424.22 o
   4  -5   5     1682.53     1680.78    101.18 o
   5  -5   5     3799.80     3749.24    186.33 o
   6  -5   5      333.13      318.27     52.22 o
   7  -5   5      837.90      813.20     78.14 o
   8  -5   5      134.34      120.82     47.23 o
   9  -5   5      178.67      189.94     55.54 o
  -9  -4   5      394.20      348.82     60.45 o
  -8  -4   5      831.05      848.15     80.45 o
  -7  -4   5      195.52      223.02     49.62 o
  -6  -4   5        0.33        3.78     18.00 o
  -5  -4   5      353.68      290.32     32.50 o
  -4  -4   5      471.66      369.19     47.52 o
  -3  -4   5     7895.37     8289.30    355.11 o
  -2  -4   5     2084.43     2008.30    104.94 o
  -1  -4   5    11195.52     9488.73   1034.63 o
   0  -4   5    24632.61    26476.82   1073.59 o
   1  -4   5    36452.81    41416.73   1663.52 o
   2  -4   5     5474.06     6350.98    275.74 o
   3  -4   5     5023.58     5475.81    245.55 o
   4  -4   5       40.36      107.46     34.59 o
   5  -4   5        2.03       16.68     35.24 o
   6  -4   5     1179.12     1268.91     94.18 o
   7  -4   5      330.16      365.58     54.74 o
   8  -4   5     2711.80     2526.70    149.64 o
   9  -4   5     1311.61     1446.72    111.58 o
  -9  -3   5      110.17       92.51     42.61 o
  -8  -3   5      320.68      312.64     53.08 o
  -7  -3   5      818.18      818.47     68.57 o
  -6  -3   5     2236.23     2265.20     92.91 o
  -5  -3   5     5977.79     5696.96    291.29 o
  -4  -3   5     5134.91     5406.41    241.36 o
  -3  -3   5     7611.98     6935.96    299.06 o
  -2  -3   5     2455.25     2119.95    106.09 o
  -1  -3   5     5324.12     5170.63    153.89 o
   0  -3   5     1265.19     1539.81     74.89 o
   1  -3   5     1480.68     1833.02     91.36 o
   2  -3   5     1207.91     1302.06     74.82 o
   3  -3   5      697.65      627.16     56.40 o
   4  -3   5     1304.41     1186.36     83.05 o
   5  -3   5      602.60      620.08     63.19 o
   6  -3   5     3523.81     3290.43    174.41 o
   7  -3   5     2484.71     2347.59    139.96 o
   8  -3   5     3329.03     3220.74    179.18 o
   9  -3   5      883.25      951.57     88.98 o
 -10  -2   5      235.03      364.50     57.20 o
  -9  -2   5     1075.20     1240.09     96.85 o
  -8  -2   5     2116.73     2163.35     83.87 o
  -7  -2   5     4487.85     4412.59    212.98 o
  -6  -2   5     6220.81     6178.29    373.92 o
  -5  -2   5     8823.96     8704.60    177.88 o
  -4  -2   5      337.11      340.68     18.04 o
  -3  -2   5      849.37      851.98     58.14 o
  -2  -2   5       35.72       52.73     15.67 o
  -1  -2   5      124.34       75.88     24.45 o
   0  -2   5     6964.78     8283.59    343.34 o
   1  -2   5     8566.50     9572.56    573.72 o
   2  -2   5    20335.55    21332.25    944.61 o
   3  -2   5    14085.31    14532.92    566.82 o
   4  -2   5     4899.27     5067.62    235.00 o
   5  -2   5     1121.48      978.76     56.33 o
   6  -2   5     2489.19     2628.37    103.94 o
   7  -2   5      290.42      325.74     39.97 o
   8  -2   5      205.75      252.23     37.35 o
 -10  -1   5      437.12      475.50     62.61 o
  -9  -1   5     1325.15     1306.18     94.75 o
  -8  -1   5      389.35      442.35     51.82 o
  -7  -1   5     2749.56     2682.30     95.57 o
  -6  -1   5     1145.99     1109.90     41.25 o
  -5  -1   5      488.12      402.33     28.04 o
  -4  -1   5     1201.12     1199.35     42.52 o
  -3  -1   5      541.20      407.40     22.47 o
  -2  -1   5    10410.16     9987.72    288.04 o
  -1  -1   5     3273.20     2541.79    114.32 o
   0  -1   5    34422.84    39176.61   1574.11 o
   1  -1   5    21061.87    23779.61    966.45 o
   2  -1   5    15755.72    17514.07    721.19 o
   3  -1   5     5248.30     5654.80    173.04 o
   4  -1   5     2483.63     2414.38     89.42 o
   5  -1   5        8.19       25.95     24.75 o
   6  -1   5      345.87      258.41     34.46 o
   7  -1   5      383.45      484.99     43.65 o
   8  -1   5      321.68      336.56     41.51 o
 -10   0   5       33.63       60.88     30.40 o
  -9   0   5      180.21      150.88     27.84 o
  -8   0   5      106.08      137.95     25.50 o
  -7   0   5       15.32       22.00     17.43 o
  -6   0   5     2650.34     2640.42     74.12 o
  -5   0   5     6008.62     5809.86    164.89 o
  -4   0   5    17402.02    17219.00    391.10 o
  -3   0   5     6560.46     6694.46    157.11 o
  -2   0   5     2581.72     2660.79     67.79 o
  -1   0   5    10102.76    10243.36    422.85 o
   0   0   5     7197.83     7670.80    325.14 o
   1   0   5      412.11      337.12     37.27 o
   2   0   5     2862.12     2815.42     98.14 o
   3   0   5      292.50      300.20     40.55 o
   4   0   5      555.82      498.99    107.60 o
   5   0   5      861.76      759.99     50.33 o
   6   0   5      448.31      417.21     40.39 o
   7   0   5     1895.91     1776.44     82.90 o
   8   0   5      973.20     1195.20     69.58 o
 -10   1   5      427.03      380.24     52.94 o
  -9   1   5      316.67      375.23     42.47 o
  -8   1   5     3220.33     3168.42    109.17 o
  -7   1   5     2670.91     2777.62     86.07 o
  -6   1   5    12449.65    12532.10    291.10 o
  -5   1   5     5387.39     5062.85    124.39 o
  -4   1   5     9728.08    10331.42    238.75 o
  -3   1   5     3096.37     2837.03     86.89 o
  -2   1   5     2949.15     2561.00     65.37 o
  -1   1   5       37.81      100.42     18.31 o
   0   1   5       37.33       22.00     13.32 o
   1   1   5     7237.43     7414.25    240.60 o
   2   1   5     7949.70     7636.04    233.96 o
   3   1   5    14520.43    15188.57    448.97 o
   4   1   5     1954.40     1972.36     83.52 o
   5   1   5     3113.14     3100.00    116.85 o
   6   1   5      566.99      661.88    103.33 o
   7   1   5     1020.26      982.98     62.12 o
 -10   2   5     1576.44     1838.58    108.76 o
  -9   2   5      422.95      459.54     54.67 o
  -8   2   5     3562.31     3701.00    101.26 o
  -7   2   5     3240.34     3048.92     85.16 o
  -6   2   5     4856.78     4096.38    269.20 o
  -5   2   5     1007.85     1147.38     47.78 o
  -4   2   5     1679.88     1555.43     45.48 o
  -3   2   5     4071.87     3937.28     96.36 o
  -2   2   5     3918.52     3818.66    115.37 o
  -1   2   5     7422.00     8378.11    254.94 o
   0   2   5     3205.11     3248.17     98.75 o
   1   2   5    16954.06    17514.54    508.58 o
   2   2   5     5654.03     5607.57    219.30 o
   3   2   5    10506.21     9748.50    298.62 o
   4   2   5      877.22      803.38     52.87 o
   5   2   5     2874.76     2730.76    108.01 o
   6   2   5      112.56      153.03     76.87 o
   7   2   5       93.84      125.67     33.45 o
 -10   3   5      890.74      922.61     75.69 o
  -9   3   5       48.41       -8.09     31.70 o
  -8   3   5      219.05      248.26     30.48 o
  -7   3   5       13.60       25.31     16.64 o
  -6   3   5      141.79      131.89     17.82 o
  -5   3   5     2613.53     2814.54     94.25 o
  -4   3   5     6858.51     6755.59    196.95 o
  -3   3   5    12078.54    12877.10    358.77 o
  -2   3   5     5343.03     5463.72    160.40 o
  -1   3   5     7818.24     7667.09    179.70 o
   0   3   5     3828.88     3829.15    149.82 o
   1   3   5     6705.42     7022.93    413.82 o
   2   3   5      242.81      170.60     67.27 o
   3   3   5      772.03      771.08     48.46 o
   4   3   5      361.43      384.65     38.33 o
   5   3   5       31.89       13.24     60.30 o
   6   3   5      402.48      410.08    109.27 o
   7   3   5      129.90      129.94    181.90 o
 -10   4   5       59.68       67.60     38.93 o
  -9   4   5      378.73      453.46     40.14 o
  -8   4   5      913.90      983.76     53.47 o
  -7   4   5     3717.19     3680.68    123.80 o
  -6   4   5     4938.79     5020.99    156.73 o
  -5   4   5    14174.93    13751.62    386.94 o
  -4   4   5     7692.20     7398.82    215.76 o
  -3   4   5     8682.51     8851.45    253.72 o
  -2   4   5      764.78      714.17     38.25 o
  -1   4   5     3099.93     3297.79     84.54 o
   0   4   5      551.24      606.01     33.16 o
   1   4   5        2.27       -8.27     19.24 o
   2   4   5     3413.20     3348.61    118.97 o
   3   4   5     1068.99     1159.52     60.99 o
   4   4   5     3183.44     3016.75    116.44 o
   5   4   5      861.79      865.20     79.88 o
   6   4   5     1451.11     -419.46    588.45 o
 -10   5   5     1231.02     1188.17     89.55 o
  -9   5   5     1948.37     1970.88     95.33 o
  -8   5   5     1431.47     1446.66     67.01 o
  -7   5   5     2003.32     2067.35    202.65 o
  -6   5   5     2932.07     2817.69    100.75 o
  -5   5   5     4716.40     4623.35    227.42 o
  -4   5   5     1541.51     1550.21     64.31 o
  -3   5   5     1002.88      885.60     45.79 o
  -2   5   5     3141.43     3225.70     83.22 o
  -1   5   5      206.52      254.53     18.88 o
   0   5   5     3899.68     3833.61    119.07 o
   1   5   5     1909.34     1623.62     70.35 o
   2   5   5     4978.72     4755.87    390.28 o
   3   5   5     1889.09     1743.85     78.38 o
   4   5   5     3734.92     3759.32    138.80 o
   5   5   5     1008.65     1031.32     62.17 o
   6   5   5      524.47      548.80    178.86 o
 -10   6   5     1226.80     1329.94     68.53 o
  -9   6   5      952.96     1063.06     59.37 o
  -8   6   5      676.11      713.85     48.07 o
  -7   6   5      418.37      353.56     47.16 o
  -6   6   5        0.41       10.22     31.99 o
  -5   6   5      249.07      296.41     32.82 o
  -4   6   5     4472.63     4635.63    146.61 o
  -3   6   5     4759.64     4509.07    142.25 o
  -2   6   5     8106.88     7973.37    188.98 o
  -1   6   5     1879.22     1739.24     90.94 o
   0   6   5     2451.22     2450.94    139.02 o
   1   6   5      656.38      686.48     46.24 o
   2   6   5     2199.06     2112.64    103.20 o
   3   6   5      454.28      519.03     43.53 o
   4   6   5      241.06      214.44     34.66 o
   5   6   5        5.35      -21.31     47.56 o
 -10   7   5      114.69       75.44     29.87 o
  -9   7   5        0.10       -7.33     25.12 o
  -8   7   5     1079.47     1100.79     60.77 o
  -7   7   5      551.05      483.08     40.85 o
  -6   7   5     2052.26     1836.08     77.28 o
  -5   7   5     3240.64     3024.66    107.51 o
  -4   7   5     6329.22     5614.80    174.74 o
  -3   7   5     3298.43     3377.10    115.58 o
  -2   7   5     8786.95     8567.42    249.71 o
  -1   7   5     1149.55     1164.11     54.48 o
   0   7   5      618.92      363.36     78.43 o
   1   7   5       73.05       29.80     22.86 o
   2   7   5       22.86       29.22     24.55 o
   3   7   5      885.77      844.98     54.31 o
   4   7   5      589.69      600.42     49.50 o
 -10   8   5      741.72      774.46     54.61 o
  -9   8   5      792.46      960.22     59.46 o
  -8   8   5     1990.30     1910.27     83.21 o
  -7   8   5      650.22      719.18     49.56 o
  -6   8   5     2983.10     2895.67    107.30 o
  -5   8   5     2913.55     2591.79     97.50 o
  -4   8   5     3582.80     3518.55    120.90 o
  -3   8   5      350.91      321.17     33.82 o
  -2   8   5       21.54        9.75     34.67 o
  -1   8   5      992.48      921.39     80.38 o
   0   8   5       62.34       34.29     19.32 o
   1   8   5      275.43      243.73     32.18 o
   2   8   5      158.50      231.83     42.32 o
   3   8   5     1224.22     1233.48     67.11 o
   4   8   5      940.43      885.47     59.54 o
 -10   9   5     1755.18     1528.23    108.84 o
  -9   9   5     1655.63     1606.18     77.65 o
  -8   9   5     1006.05      970.29     65.47 o
  -7   9   5       37.86       42.33     27.46 o
  -6   9   5      701.03      632.37     45.40 o
  -5   9   5        2.99       -9.91     23.17 o
  -4   9   5       66.88       53.81     25.28 o
  -3   9   5     1457.22     1267.03     94.32 o
  -2   9   5     1642.30     1633.41    110.06 o
  -1   9   5     1600.92     1687.86    112.23 o
   0   9   5      696.64      734.99     75.33 o
   1   9   5     1686.07     1768.13     79.45 o
   2   9   5      650.76      673.51     49.12 o
   3   9   5      780.56      783.31     55.15 o
  -9  10   5      142.60      157.86     34.43 o
  -8  10   5       57.24       53.83     28.92 o
  -7  10   5      398.70      404.46     41.21 o
  -6  10   5       63.10       69.64     28.58 o
  -5  10   5     1563.13     1620.32     75.38 o
  -4  10   5     1642.37     1730.83    116.27 o
  -3  10   5     4776.28     4244.89    214.49 o
  -2  10   5     1430.01     1388.80    102.48 o
  -1  10   5     1790.79     1819.37    122.05 o
   0  10   5      594.02      594.66     70.41 o
   1  10   5      456.64      398.58     61.96 o
   2  10   5       13.71       30.62     34.45 o
  -9  11   5      893.21      876.68     87.17 o
  -8  11   5      245.41      237.30     38.29 o
  -7  11   5      984.80      884.91     82.98 o
  -6  11   5      564.15      610.26     70.70 o
  -5  11   5     1491.87     1297.15    100.68 o
  -4  11   5      837.37      776.51     73.88 o
  -3  11   5     2127.57     2051.85    128.41 o
  -2  11   5       45.48       53.08     38.28 o
  -1  11   5      215.62      169.50     48.82 o
   0  11   5       15.30        5.34     34.09 o
   1  11   5        6.76       43.69     34.52 o
  -8  12   5      757.72      651.07     76.26 o
  -7  12   5     1202.98     1325.75    105.80 o
  -6  12   5      230.82      283.18     58.28 o
  -5  12   5      348.56      330.48     57.70 o
  -4  12   5       26.41       56.69     36.62 o
  -3  12   5       42.35       74.96     36.25 o
  -2  12   5      582.02      477.74     66.73 o
  -1  12   5      214.14      216.88     53.15 o
   0  12   5      800.00      816.67     83.63 o
  -7  13   5       81.47       47.38     45.57 o
  -6  13   5      123.42       92.08     47.02 o
  -5  13   5       14.00       10.04     34.02 o
  -4  13   5      677.16      631.21     73.16 o
  -3  13   5      463.75      422.06     63.77 o
  -2  13   5     1322.62     1313.90    102.70 o
   0 -16   6      455.48      449.72     66.88 o
   1 -16   6      296.20      277.40     57.85 o
   2 -16   6      940.89     1151.99     93.60 o
   3 -16   6      522.42      597.29     46.91 o
   4 -16   6      889.06      900.80     82.33 o
   5 -16   6      131.25      130.65     47.02 o
  -1 -15   6      320.46      276.10     59.08 o
   0 -15   6      578.34      718.74     75.61 o
   1 -15   6       29.22       22.10     40.88 o
   2 -15   6      228.53      262.67     51.71 o
   3 -15   6       88.48      123.66     29.93 o
   4 -15   6       52.90       73.02     29.13 o
   5 -15   6      438.93      572.06     70.41 o
   6 -15   6      282.51      340.30     60.67 o
  -3 -14   6      232.29      346.66     69.04 o
  -2 -14   6      671.36      563.32     72.73 o
  -1 -14   6      103.91       55.32     43.55 o
   0 -14   6       15.85       65.29     42.10 o
   1 -14   6      348.61      477.23     61.89 o
   2 -14   6      301.59      347.97     36.56 o
   3 -14   6     1537.75     1452.09     71.80 o
   4 -14   6     1519.73     1701.53    124.11 o
   5 -14   6     2777.85     3248.95    213.99 o
   6 -14   6     1601.49     1738.64     98.87 o
   7 -14   6      845.48      900.88     88.69 o
  -4 -13   6      160.45       73.23     54.96 o
  -3 -13   6        4.70      -10.54     42.75 o
  -2 -13   6       28.79       35.75     42.32 o
  -1 -13   6     1589.12     1634.06    113.39 o
   0 -13   6      765.01      835.30     78.72 o
   1 -13   6     1541.37     1526.17     70.43 o
   2 -13   6     1151.05     1339.37     77.53 o
   3 -13   6     1456.28     1704.96     77.79 o
   4 -13   6     1802.70     1718.16     79.35 o
   5 -13   6     2585.44     2325.60     96.91 o
   6 -13   6      282.86      244.36     34.56 o
   7 -13   6       55.75       73.27     27.36 o
   8 -13   6        8.40      -31.56     38.64 o
  -4 -12   6      565.16      523.45     72.22 o
  -3 -12   6     1330.25     1479.50    110.57 o
  -2 -12   6     1717.53     1937.60    125.52 o
  -1 -12   6     3389.24     3324.30    178.02 o
   0 -12   6      616.31      667.32     68.25 o
   1 -12   6     1744.20     1727.65     75.27 o
   2 -12   6      845.37      867.52     53.08 o
   3 -12   6      675.66      630.61     51.67 o
   4 -12   6        8.87        0.26     22.91 o
   5 -12   6       74.57       77.19     26.17 o
   6 -12   6     1619.29     1572.45    112.23 o
   7 -12   6      668.28      759.76     79.01 o
   8 -12   6     1033.58      913.01     83.63 o
  -5 -11   6     1098.94     1014.19     94.90 o
  -4 -11   6      806.74      912.14     89.05 o
  -3 -11   6     3594.12     3436.60    185.32 o
  -2 -11   6     3224.64     2913.51    161.27 o
  -1 -11   6     1719.98     1779.58    114.47 o
   0 -11   6      169.33      210.62     28.51 o
   1 -11   6       10.36       32.62     23.47 o
   2 -11   6      824.68      872.83     62.90 o
   3 -11   6      313.75      276.11     33.40 o
   4 -11   6     3801.87     3790.12    133.93 o
   5 -11   6     2800.31     2529.08    142.78 o
   6 -11   6     3567.94     3365.25    180.70 o
   7 -11   6     1758.71     1676.88    118.51 o
   8 -11   6     1856.75     1757.19    124.94 o
  -6 -10   6      175.05      139.82     50.55 o
  -5 -10   6      948.72     1020.69     95.55 o
  -4 -10   6      167.95      223.16     55.68 o
  -3 -10   6      327.01      325.64     56.04 o
  -2 -10   6      124.17       12.78     39.79 o
  -1 -10   6      805.31      830.03     77.42 o
   0 -10   6     2569.46     2866.40    103.63 o
   1 -10   6      899.95      949.94     53.34 o
   2 -10   6     1893.05     1815.83    132.60 o
   3 -10   6     2168.07     2029.59     83.42 o
   4 -10   6     7744.76     7726.05    346.66 o
   5 -10   6     2745.33     2846.13    158.96 o
   6 -10   6     3800.79     3665.47    194.92 o
   7 -10   6      224.70      261.87     56.98 o
   8 -10   6       38.32       -0.43     40.73 o
   9 -10   6       65.78       64.93     48.53 o
  -7  -9   6      390.87      424.22     68.54 o
  -6  -9   6       27.94      -14.44     39.50 o
  -5  -9   6       39.03       86.01     45.64 o
  -4  -9   6      802.87      866.64     77.85 o
  -3  -9   6     2246.56     2008.23    124.22 o
  -2  -9   6     7353.54     7294.10    330.05 o
  -1  -9   6     4602.88     4462.10    144.73 o
   0  -9   6    10516.94     9635.76   1324.19 o
   1  -9   6     3689.51     3585.75    145.74 o
   2  -9   6     3848.90     4001.54    134.77 o
   3  -9   6      422.24      471.38     51.85 o
   4  -9   6     2065.88     1987.72    121.98 o
   5  -9   6      616.67      618.28     66.23 o
   6  -9   6       21.40       22.60     36.76 o
   7  -9   6     1306.69     1264.65    101.25 o
   8  -9   6      393.06      319.07     59.37 o
   9  -9   6      566.06      513.92     75.11 o
  -7  -8   6      177.69      238.76     55.75 o
  -6  -8   6      995.28     1031.16     91.79 o
  -5  -8   6      820.19      809.66     79.23 o
  -4  -8   6     4143.94     3743.97    190.59 o
  -3  -8   6     4934.08     4645.28    224.97 o
  -2  -8   6     6704.74     6061.37    275.74 o
  -1  -8   6     3119.78     3271.82    109.89 o
   0  -8   6     6255.10     6890.96    217.35 o
   1  -8   6      135.33       90.48     26.29 o
   2  -8   6      329.00      310.99     31.21 o
   3  -8   6      451.94      518.47     59.44 o
   4  -8   6      101.34      102.12     42.25 o
   5  -8   6     5104.87     5361.34    260.28 o
   6  -8   6     3913.28     4116.92    214.71 o
   7  -8   6     5519.76     6265.11    303.98 o
   8  -8   6     1638.89     1727.51    126.60 o
   9  -8   6     1041.35     1010.65     98.15 o
  -8  -7   6      793.66      947.39     92.44 o
  -7  -7   6      868.77      982.77     89.05 o
  -6  -7   6     1833.43     1737.33    117.29 o
  -5  -7   6     1613.58     1708.88    115.34 o
  -4  -7   6     2359.48     2327.95    135.05 o
  -3  -7   6      508.11      365.00     54.53 o
  -2  -7   6     1294.06     1125.74     62.33 o
  -1  -7   6     1414.62     1412.02     56.08 o
   0  -7   6     1230.72     1311.77     55.15 o
   1  -7   6     7743.63     7550.11    228.84 o
   2  -7   6      865.73      878.34     70.49 o
   3  -7   6     4545.92     5479.42    253.57 o
   4  -7   6     2627.70     3126.78    166.11 o
   5  -7   6     5571.13     6392.79    298.78 o
   6  -7   6     2613.70     2631.71    151.30 o
   7  -7   6     2514.89     2552.19    153.61 o
   8  -7   6      219.37      169.21     57.34 o
   9  -7   6      207.12      255.95     62.76 o
  -8  -6   6     1785.99     1716.89    123.21 o
  -7  -6   6     1329.07     1381.43    104.21 o
  -6  -6   6     1176.32     1161.90     97.97 o
  -5  -6   6       87.53      104.50     44.05 o
  -4  -6   6      693.53      726.97     67.74 o
  -3  -6   6     3048.35     2664.28    143.21 o
  -2  -6   6     2503.94     2221.06    118.66 o
  -1  -6   6    17950.91    19951.55   1288.81 o
   0  -6   6     5277.50     5044.02    156.38 o
   1  -6   6    16788.53    18255.72    732.46 o
   2  -6   6     4619.99     4675.03    212.40 o
   3  -6   6     8213.32     9093.25    391.29 o
   4  -6   6     1212.84     1086.48     82.98 o
   5  -6   6     1551.93     1664.97    106.24 o
   6  -6   6       50.62       52.58     38.85 o
   7  -6   6      118.55      120.75     47.74 o
   8  -6   6      818.54      946.45     90.93 o
   9  -6   6      257.26      276.17     67.45 o
  -9  -5   6      148.06      218.11     52.00 o
  -8  -5   6       53.76      142.56     49.25 o
  -7  -5   6        9.91      -12.74     26.72 o
  -6  -5   6      533.49      548.29     46.98 o
  -5  -5   6     2653.56     2650.05    146.61 o
  -4  -5   6     1963.69     2064.56    119.16 o
  -3  -5   6     7733.33     8348.45    360.81 o
  -2  -5   6    10123.06    10923.89    459.39 o
  -1  -5   6    15249.00    14711.35    981.80 o
   0  -5   6    10259.92     9107.97    948.07 o
   1  -5   6     7641.04     7976.01    337.05 o
   2  -5   6       17.93       10.18     26.22 o
   3  -5   6      519.26      530.10     53.80 o
   4  -5   6       62.57       95.69     39.36 o
   5  -5   6      372.40      274.80     52.22 o
   6  -5   6     2390.94     2450.43    141.48 o
   7  -5   6     2446.09     2475.64    144.80 o
   8  -5   6     3113.55     3085.68    175.78 o
   9  -5   6     1377.91     1230.27    105.51 o
  -9  -4   6      566.26      494.13     66.95 o
  -8  -4   6      860.43      908.68     84.06 o
  -7  -4   6     3955.14     4065.48    134.26 o
  -6  -4   6     3777.10     3667.94    164.05 o
  -5  -4   6     4641.60     4430.10    141.22 o
  -4  -4   6     2426.68     2316.18    123.71 o
  -3  -4   6     2523.65     2310.90    120.61 o
  -2  -4   6      295.12      284.76     37.48 o
  -1  -4   6     1969.17     1856.94     63.96 o
   0  -4   6     1788.78     1645.18     82.48 o
   1  -4   6      235.45      190.73     29.03 o
   2  -4   6     3275.01     3564.58    167.55 o
   3  -4   6     1683.06     1735.89    100.03 o
   4  -4   6     2711.10     2694.47    146.03 o
   5  -4   6     2242.81     2343.33    137.00 o
   6  -4   6     6335.31     6493.69    304.12 o
   7  -4   6     2041.35     2041.96    131.80 o
   8  -4   6     1489.19     1570.14    114.69 o
  -9  -3   6     2384.91     2437.22    147.55 o
  -8  -3   6     2661.93     2577.91    104.97 o
  -7  -3   6     6317.48     6392.39    195.13 o
  -6  -3   6     2053.72     1947.67     75.22 o
  -5  -3   6      731.43      832.98     45.97 o
  -4  -3   6      382.56      373.74     44.70 o
  -3  -3   6        2.97       -3.39     23.40 o
  -2  -3   6     2589.86     3028.85    143.65 o
  -1  -3   6     6141.14     6408.67    190.30 o
   1  -3   6    10287.57    10673.86    494.17 o
   2  -3   6    23821.45    25609.13   1031.16 o
   3  -3   6     4098.84     4166.24    197.31 o
   4  -3   6     3321.13     3600.25    178.67 o
   5  -3   6     1179.62     1309.28     92.08 o
   6  -3   6     1664.18     1576.79    109.34 o
   7  -3   6        7.13      -36.83     35.89 o
   8  -3   6       21.23       24.70     42.97 o
 -10  -2   6      238.27      358.50     57.85 o
  -9  -2   6      467.38      553.35     64.13 o
  -8  -2   6      638.16      712.28     50.01 o
  -7  -2   6      505.41      460.37     55.86 o
  -6  -2   6      213.94      206.54     30.77 o
  -5  -2   6      184.18      189.12     23.09 o
  -4  -2   6     5804.28     5592.97    254.45 o
  -3  -2   6     3572.71     3316.96    102.71 o
  -2  -2   6     8931.92     8852.14    378.18 o
  -1  -2   6    13656.78    15249.83   1387.21 o
   0  -2   6    22401.05    25512.53   1032.10 o
   1  -2   6     9155.93    10228.09    303.26 o
   2  -2   6     5712.40     6198.23    365.04 o
   3  -2   6      662.72     1918.46    652.22 o
   4  -2   6     1748.32     1502.41    192.94 o
   5  -2   6       10.16       47.59     36.54 o
   6  -2   6      115.25      125.74     43.98 o
   7  -2   6     2091.77     2119.81    133.97 o
   8  -2   6     2007.21     2272.05    146.82 o
 -10  -1   6       56.46      100.68     34.23 o
  -9  -1   6       42.99       55.00     23.91 o
  -8  -1   6     1753.66     1749.18     73.27 o
  -7  -1   6     3297.04     3201.95    109.10 o
  -6  -1   6     8404.37     7948.33    327.92 o
  -5  -1   6     4531.45     4258.04    198.05 o
  -4  -1   6     9387.89     9261.27    215.33 o
  -3  -1   6      218.11      258.26     18.05 o
  -2  -1   6     5043.47     5437.28    162.62 o
   0  -1   6     6202.66     6666.65    285.27 o
   1  -1   6      698.62      759.47     58.28 o
   2  -1   6      292.70      360.02     42.90 o
   3  -1   6     1846.48     1582.37     92.84 o
   4  -1   6      681.85      674.97     87.80 o
   5  -1   6     3004.57     2990.82    178.10 o
   6  -1   6     1264.19     1343.75     70.59 o
   7  -1   6     2636.09     2660.83    110.92 o
   8  -1   6     1058.74     1206.58    105.87 o
 -10   0   6      954.82      928.61     72.87 o
  -9   0   6      935.42      935.53     51.30 o
  -8   0   6     5926.31     5928.21    183.01 o
  -7   0   6     4705.88     4781.14    150.74 o
  -6   0   6     8285.66     7949.48    190.47 o
  -5   0   6     3676.77     3480.01     89.66 o
  -4   0   6     4079.58     4194.02    103.82 o
  -3   0   6      939.89     1057.40     49.94 o
  -2   0   6     3244.68     3158.19    140.11 o
  -1   0   6     5173.01     4939.00    215.87 o
   0   0   6     7185.89     7116.01    306.00 o
   1   0   6    18294.75    20001.47    821.65 o
   2   0   6     7033.07     7446.05    328.31 o
   3   0   6     9608.56     9388.11    338.86 o
   4   0   6     2501.98     2463.03    386.93 o
   5   0   6     3568.57     3368.19    124.88 o
   6   0   6      846.32      745.57     53.33 o
   7   0   6      729.16      724.49     73.41 o
 -10   1   6      671.01      809.59     70.92 o
  -9   1   6      525.00      572.42     59.37 o
  -8   1   6     2576.66     2407.93     88.48 o
  -7   1   6     1482.58     1409.86     49.31 o
  -6   1   6      829.50      768.31     33.93 o
  -5   1   6     1212.34      983.24     36.03 o
  -4   1   6       24.94       31.69     12.06 o
  -3   1   6     5427.36     5403.57    278.16 o
  -2   1   6     3259.20     3059.95     95.66 o
  -1   1   6     8945.72     9767.59    273.81 o
   0   1   6     6250.43     6605.18    189.02 o
   1   1   6    20261.37    20753.00    854.29 o
   2   1   6     6351.64     6294.86    199.15 o
   3   1   6     5244.25     4979.88    165.94 o
   4   1   6     1566.43     1537.14     73.56 o
   5   1   6      733.70      698.72    122.66 o
   6   1   6       96.79      106.25     31.13 o
   7   1   6      104.22      117.51     34.21 o
 -10   2   6      101.57       91.50     37.84 o
  -9   2   6      156.72      186.40     42.54 o
  -8   2   6       31.43       42.83     32.72 o
  -7   2   6     3211.76     3344.03     91.01 o
  -6   2   6     2993.99     2936.38     91.02 o
  -5   2   6     9703.73    10654.19    299.20 o
  -4   2   6     3587.86     3228.60     82.46 o
  -3   2   6     6129.84     5965.72    142.70 o
  -2   2   6     2279.15     2246.59     75.30 o
  -1   2   6    12112.90    13152.52    364.86 o
   0   2   6     1367.81     1222.59     47.17 o
   1   2   6     2702.47     2892.25     75.94 o
   2   2   6      148.82      169.25     27.21 o
   3   2   6      248.57      195.97     31.89 o
   4   2   6     1675.88     1786.10     79.62 o
   5   2   6      164.22      218.33     59.46 o
   6   2   6      965.53      880.15    131.62 o
   7   2   6      539.79      671.64     58.97 o
 -10   3   6       87.38      133.39     42.25 o
  -9   3   6     2084.78     2236.08    122.41 o
  -7   3   6     8283.14     7733.75    229.33 o
  -6   3   6     7520.67     7188.80    212.47 o
  -5   3   6    13018.89    12816.97    296.01 o
  -4   3   6     3390.77     3478.12    112.02 o
  -3   3   6     2912.25     3342.04     84.98 o
  -2   3   6       32.64       49.10     16.81 o
  -1   3   6       12.21        4.13     14.29 o
   0   3   6     2430.33     2574.56     84.00 o
   1   3   6     1335.51     1375.18     62.53 o
   2   3   6     9056.34     8144.86    423.79 o
   3   3   6     2337.67     2242.15     91.48 o
   4   3   6     5663.82     5259.95    179.82 o
   5   3   6     1579.07     1557.58    337.78 o
   6   3   6     1329.14     1290.93    309.95 o
 -10   4   6      637.55      619.22     67.74 o
  -9   4   6     1218.23     1257.03     97.64 o
  -8   4   6      564.47      567.65     41.55 o
  -7   4   6     2617.35     2451.14    328.67 o
  -6   4   6     2609.34     2410.99     89.33 o
  -5   4   6     1239.11     1174.56     86.74 o
  -4   4   6       34.14       48.56     19.30 o
  -3   4   6      154.02      229.10     25.43 o
  -2   4   6     4167.09     4009.28    125.41 o
  -1   4   6     2241.49     2362.89    100.35 o
   0   4   6     4750.02     4429.48    134.41 o
   1   4   6     7390.84     7481.55    233.66 o
   2   4   6    10069.97    10295.56    315.60 o
   3   4   6     1681.93     1525.67     72.06 o
   4   4   6     2365.47     2315.52    148.59 o
   5   4   6      309.52      337.79     40.74 o
   6   4   6       99.30      120.77     38.30 o
 -10   5   6      496.45      561.08     66.30 o
  -9   5   6      606.61      593.27     69.30 o
  -8   5   6      155.99      158.28     35.17 o
  -7   5   6      169.18      185.86     37.16 o
  -6   5   6     3433.59     3307.75    164.16 o
  -5   5   6     5436.29     5273.78    164.29 o
  -4   5   6     7449.94     7560.24    223.82 o
  -3   5   6     2915.79     2819.35     96.59 o
  -2   5   6     3348.20     3283.45    107.18 o
  -1   5   6      650.17      635.27     30.40 o
   0   5   6     5237.73     5698.90    266.28 o
   1   5   6     1348.65     1230.53     60.76 o
   2   5   6     1036.98      859.35     52.26 o
   3   5   6       60.99       48.95     25.52 o
   4   5   6        5.94       23.99     24.21 o
   5   5   6      361.85      419.03     49.15 o
 -10   6   6      453.09      413.69     55.65 o
  -9   6   6      771.83      848.59     53.50 o
  -8   6   6     1102.42     1016.36     56.68 o
  -7   6   6     1503.62     1387.77     65.21 o
  -6   6   6     6280.73     5802.50    360.49 o
  -5   6   6     6365.87     6475.50    198.00 o
  -4   6   6    10803.29    10823.05    311.84 o
  -3   6   6     3878.42     3855.90    125.55 o
  -2   6   6     2827.56     2552.91     90.52 o
  -1   6   6       32.00       25.00     15.97 o
   0   6   6        1.95       20.45     19.38 o
   1   6   6     1685.42     1547.73     69.11 o
   2   6   6      866.80      805.42     51.27 o
   3   6   6     2809.62     2729.71    124.15 o
   4   6   6     1251.01     1374.80     73.44 o
   5   6   6      921.65     1041.23     94.14 o
 -10   7   6     1216.25     1232.41     67.29 o
  -9   7   6     1195.52     1129.96     62.36 o
  -8   7   6     1032.71      944.06     55.70 o
  -7   7   6     1904.13     1946.81     81.62 o
  -6   7   6     4431.88     4112.87    137.67 o
  -5   7   6      787.90      677.47     44.99 o
  -4   7   6      295.81      309.12     34.33 o
  -3   7   6      550.17      616.34     42.48 o
  -2   7   6       14.37      -14.12     27.52 o
  -1   7   6      898.73      687.10     67.53 o
   0   7   6      437.72      468.65     36.44 o
   1   7   6     1532.29     1497.51     70.12 o
   2   7   6     2221.67     2198.28     92.58 o
   3   7   6     3140.75     3015.56    118.73 o
   4   7   6     1260.13     1372.82    117.72 o
 -10   8   6      963.37      943.89     60.57 o
  -9   8   6      161.78      188.39     34.43 o
  -8   8   6      298.34      326.23     37.79 o
  -7   8   6      351.92      362.84     43.62 o
  -6   8   6      103.15       73.87     34.34 o
  -5   8   6     1088.57      951.44     84.89 o
  -4   8   6     1192.28     1309.79     63.83 o
  -3   8   6     4815.68     4681.30    149.96 o
  -2   8   6      357.45      318.49     53.73 o
  -1   8   6     3398.74     3251.28    177.59 o
   0   8   6     1503.62     1406.49    104.50 o
   1   8   6     1265.61     1286.81     92.19 o
   2   8   6      376.91      348.19     38.48 o
   3   8   6       99.47      133.22     30.77 o
 -10   9   6       10.07       34.64     36.58 o
  -9   9   6      209.97      225.91     35.57 o
  -8   9   6      107.23      176.18     32.25 o
  -7   9   6     1714.23     1640.04     75.90 o
  -6   9   6     1112.82     1072.43     59.24 o
  -5   9   6     4898.19     4605.73    152.35 o
  -4   9   6     3750.55     3416.55    120.25 o
  -3   9   6     5342.48     5018.44    245.69 o
  -2   9   6      550.95      512.55     63.05 o
  -1   9   6      673.89      706.03     76.77 o
   0   9   6        6.67       47.95     38.35 o
   1   9   6       74.69       75.25     40.73 o
   2   9   6      180.91      217.79     59.94 o
  -9  10   6     1010.68      883.56     58.77 o
  -8  10   6      407.64      312.48     38.45 o
  -7  10   6     1107.95     1116.17     61.89 o
  -6  10   6      432.99      502.56     43.80 o
  -5  10   6     2054.98     2119.43     88.37 o
  -4  10   6      390.28      528.07     63.77 o
  -3  10   6      473.78      531.69     66.37 o
  -2  10   6        2.89      -21.02     32.72 o
  -1  10   6       19.90      -25.49     34.95 o
   0  10   6      236.25      279.13     56.77 o
   1  10   6      199.48      195.64     49.04 o
  -9  11   6      970.73     1037.01     63.49 o
  -8  11   6       62.39       74.66     30.15 o
  -7  11   6      323.56      305.18     39.10 o
  -6  11   6       79.96      115.70     45.50 o
  -5  11   6        5.36      -27.37     34.88 o
  -4  11   6      836.37      656.12     73.09 o
  -3  11   6      510.96      478.96     64.28 o
  -2  11   6     1184.89     1182.32     95.04 o
  -1  11   6      273.83      330.34     58.50 o
   0  11   6      810.23      810.60     84.35 o
  -8  12   6      193.65      192.11     53.23 o
  -7  12   6        6.99       36.11     39.50 o
  -6  12   6      432.99      310.11     60.52 o
  -5  12   6      402.04      413.39     65.86 o
  -4  12   6     1781.43     1795.25    122.41 o
  -3  12   6     1269.21     1360.70    105.15 o
  -2  12   6     1575.72     1750.26    124.44 o
  -1  12   6      543.29      632.22     74.89 o
  -6  13   6      565.10      680.46     81.83 o
  -5  13   6      356.93      374.39     60.02 o
  -4  13   6      644.86      564.40     70.13 o
   0 -16   7       21.40       33.73     44.05 o
   1 -16   7       16.13       -2.38     43.84 o
   2 -16   7       26.39        2.67     38.42 o
   3 -16   7      528.62      658.87     72.08 o
   4 -16   7      321.20      337.04     39.63 o
   5 -16   7      762.66      732.75     78.94 o
  -1 -15   7      253.29      245.55     58.79 o
   0 -15   7      148.83      126.39     51.93 o
   1 -15   7      940.41     1163.97     94.61 o
   2 -15   7      775.99      811.39     79.30 o
   3 -15   7     2119.61     2410.60    100.31 o
   4 -15   7     1478.15     1748.35     83.46 o
   5 -15   7     1283.95     1510.91     75.38 o
   6 -15   7      206.59      190.95     54.31 o
  -3 -14   7      477.42      422.63     69.84 o
  -2 -14   7      246.87      226.55     56.91 o
  -1 -14   7      595.63      698.37     77.20 o
   0 -14   7      391.58      515.29     65.50 o
   1 -14   7     1473.11     1478.06    106.31 o
   2 -14   7      936.23      986.53     57.60 o
   3 -14   7     2137.82     2265.32     96.11 o
   4 -14   7      200.42      190.45     32.91 o
   5 -14   7      249.21      243.33     36.28 o
   6 -14   7       40.32       15.17     23.17 o
   7 -14   7        6.40      -16.18     36.33 o
  -4 -13   7      496.36      461.27     71.21 o
  -3 -13   7     1247.43     1471.92    112.09 o
  -2 -13   7      290.72      422.20     63.99 o
  -1 -13   7      658.25      622.83     72.80 o
   0 -13   7      152.21      123.21     46.29 o
   1 -13   7      429.58      435.42     60.38 o
   2 -13   7        6.23       18.78     24.55 o
   3 -13   7       16.14       46.62     25.76 o
   4 -13   7      940.77      868.72     55.54 o
   5 -13   7      471.25      469.69     43.87 o
   6 -13   7     1085.93     1055.36     61.48 o
   7 -13   7      495.56      449.43     66.37 o
  -5 -12   7     1272.93     1195.03    107.03 o
  -4 -12   7      619.81      751.31     84.28 o
  -3 -12   7     1045.91     1135.81     96.85 o
  -2 -12   7       49.85       27.73     41.02 o
  -1 -12   7      180.54      162.42     45.14 o
   0 -12   7      942.69      808.00     75.54 o
   1 -12   7      204.42      231.91     31.73 o
   2 -12   7     1577.65     1676.55     86.95 o
   3 -12   7     2319.82     2375.58     96.11 o
   4 -12   7     4272.81     4211.85    148.18 o
   5 -12   7     2152.57     2199.02     92.38 o
   6 -12   7     2115.62     1923.37    122.56 o
   7 -12   7      593.24      549.16     70.92 o
   8 -12   7      499.22      577.76     73.66 o
  -5 -11   7      149.38      237.53     61.24 o
  -4 -11   7      167.53      109.20     50.48 o
  -3 -11   7        9.79       35.60     38.42 o
  -2 -11   7      721.35      689.70     72.44 o
  -1 -11   7      114.09      134.47     41.31 o
   0 -11   7     2583.13     2624.56    147.62 o
   1 -11   7      869.08      901.16     53.05 o
   2 -11   7     3901.34     4189.81    145.05 o
   3 -11   7     4247.67     4228.63    146.00 o
   4 -11   7     4379.33     4343.40    149.70 o
   5 -11   7      415.60      456.79     63.34 o
   6 -11   7      312.84      274.36     57.20 o
   7 -11   7        9.64      -28.82     38.13 o
   8 -11   7       11.41      -19.14     40.59 o
  -6 -10   7      345.34      351.35     60.88 o
  -5 -10   7      376.41      386.02     63.41 o
  -4 -10   7     2060.92     1787.45    121.11 o
  -3 -10   7     1416.55     1236.48     95.62 o
  -2 -10   7     4543.09     4233.19    210.31 o
  -1 -10   7     1527.00     1412.20    100.10 o
   0 -10   7     2672.63     2678.45     98.44 o
   1 -10   7      476.07      529.83     39.08 o
   2 -10   7     1117.37     1139.92     59.14 o
   3 -10   7       21.27       15.76     24.33 o
   4 -10   7        3.37       -9.10     38.20 o
   5 -10   7      880.72      815.80     76.99 o
   6 -10   7      542.91      535.44     67.67 o
   7 -10   7     1222.26     1268.91    102.12 o
   8 -10   7      477.79      395.41     64.20 o
  -7  -9   7      234.12      313.22     62.40 o
  -6  -9   7     1629.82     1529.12    111.80 o
  -5  -9   7      387.77      366.16     61.75 o
  -4  -9   7     2780.77     2549.38    147.76 o
  -3  -9   7     3510.00     3561.33    184.67 o
  -2  -9   7     2876.59     2547.28    143.57 o
  -1  -9   7      293.16      224.03     47.95 o
   0  -9   7     1243.10     1374.73     61.46 o
   1  -9   7      675.97      763.35     47.24 o
   2  -9   7      550.15      457.82     36.48 o
   3  -9   7     3455.31     3134.00    162.86 o
   4  -9   7     2993.23     2938.86    157.37 o
   5  -9   7     7814.44     8503.00    385.51 o
   6  -9   7     3054.55     3393.56    187.84 o
   7  -9   7     2597.97     2862.23    170.15 o
   8  -9   7      535.01      544.32     74.24 o
  -7  -8   7      452.49      626.51     78.36 o
  -6  -8   7      992.88      981.76     89.12 o
  -5  -8   7       72.99       70.70     44.20 o
  -4  -8   7     1092.52      917.63     77.93 o
  -3  -8   7        1.30       -5.13     39.87 o
  -2  -8   7       27.54       52.36     38.28 o
  -1  -8   7     1618.87     1429.50     80.63 o
   0  -8   7     1544.54     1476.57     62.16 o
   1  -8   7     4324.92     4476.35    146.31 o
   2  -8   7     2153.72     2442.87     92.56 o
   3  -8   7     9512.51    10793.46    467.19 o
   4  -8   7     2303.11     2548.58    146.46 o
   5  -8   7     6514.59     7027.61    327.88 o
   6  -8   7      862.86      854.87     86.16 o
   7  -8   7      445.06      417.58     67.81 o
   8  -8   7        6.23      -32.86     44.92 o
  -8  -7   7      366.73      301.74     58.28 o
  -7  -7   7       12.00       15.09     40.44 o
  -6  -7   7       23.78       14.62     21.39 o
  -5  -7   7      656.79      605.71     66.95 o
  -4  -7   7      875.00      946.30     83.34 o
  -3  -7   7     3011.56     2505.75    137.29 o
  -2  -7   7     4053.34     3748.38    183.37 o
  -1  -7   7    10312.18    11759.31    345.74 o
   0  -7   7     5630.87     5356.53    167.55 o
   1  -7   7     5560.14     5102.01    163.34 o
   2  -7   7      912.64      788.21     68.46 o
   3  -7   7     2880.67     2941.96    152.10 o
   4  -7   7       19.00       48.82     41.31 o
   5  -7   7       65.40       42.39     36.90 o
   6  -7   7     1449.28     1384.39    103.64 o
   7  -7   7      663.24      695.12     77.20 o
   8  -7   7     1268.07     1456.47    118.08 o
  -8  -6   7       25.66       48.60     40.95 o
  -7  -6   7      879.17      788.86     79.44 o
  -6  -6   7      604.38      726.13     51.38 o
  -5  -6   7     2509.23     2552.55    143.79 o
  -4  -6   7     3621.36     3286.60    170.37 o
  -3  -6   7     8583.52     7770.97    342.04 o
  -2  -6   7     8623.96     8615.59    372.73 o
  -1  -6   7     9361.30     9204.73    618.78 o
   0  -6   7      283.95      250.02     24.91 o
   1  -6   7      275.96      333.51     39.36 o
   2  -6   7     2164.92     2135.91    114.61 o
   3  -6   7       91.44      100.17     36.11 o
   4  -6   7     2102.66     2146.68    127.40 o
   5  -6   7     3509.48     3872.67    198.17 o
   6  -6   7     6978.16     6942.25    322.10 o
   7  -6   7     2191.35     2135.70    136.50 o
   8  -6   7     1555.63     1387.57    108.19 o
  -9  -5   7      917.50      984.22     89.26 o
  -8  -5   7     1617.57     1606.97    112.95 o
  -7  -5   7     2119.43     2150.90     85.76 o
  -6  -5   7     1020.32      974.37     91.07 o
  -5  -5   7     2313.10     2118.73    124.65 o
  -4  -5   7      507.75      526.27     59.51 o
  -3  -5   7     2496.10     2659.22    138.66 o
  -2  -5   7       51.98       53.01     31.05 o
  -1  -5   7      260.13      159.66     75.54 o
   0  -5   7     6640.10     7043.20    316.97 o
   1  -5   7     1544.28     1673.34     90.93 o
   2  -5   7     4510.94     4892.35    223.52 o
   3  -5   7     2776.55     2771.09    146.75 o
   4  -5   7     9345.43     9692.25    424.66 o
   5  -5   7     4634.47     4685.00    229.37 o
   6  -5   7     3753.82     3765.13    199.04 o
   7  -5   7      469.02      455.35     67.53 o
   8  -5   7       78.64       63.05     47.02 o
  -9  -4   7     1684.75     1608.42    113.75 o
  -8  -4   7     1636.63     1705.85     73.43 o
  -7  -4   7      601.43      662.77     44.18 o
  -6  -4   7       98.11      121.19     25.60 o
  -5  -4   7       12.53      -14.01     33.22 o
  -4  -4   7     1059.07     1109.95     82.98 o
  -3  -4   7      201.49      172.82     35.24 o
  -2  -4   7    10791.87    11861.24    495.14 o
  -1  -4   7    13574.47    13410.45    388.56 o
   0  -4   7    16627.28    16853.83    686.74 o
   1  -4   7     3004.92     2695.98    130.43 o
   2  -4   7     4806.29     4849.52    221.28 o
   3  -4   7     1952.50     2052.64    117.57 o
   4  -4   7     1462.68     1498.64    101.33 o
   5  -4   7      589.40      520.92     63.41 o
   6  -4   7        0.10       -3.32     36.40 o
   7  -4   7      512.71      477.23     65.86 o
   8  -4   7      447.18      455.28     69.26 o
  -9  -3   7      423.78      411.29     58.21 o
  -8  -3   7      124.47      139.18     27.36 o
  -7  -3   7       47.83       31.86     21.95 o
  -6  -3   7     2121.00     2074.63     80.17 o
  -5  -3   7     1512.33     1487.41    136.06 o
  -4  -3   7     4323.34     3732.99    179.18 o
  -3  -3   7     3909.13     3706.06    173.26 o
  -2  -3   7    29337.46    29231.91    829.23 o
  -1  -3   7     5629.05     5901.55    178.17 o
   0  -3   7     7977.60     8181.44    433.07 o
   1  -3   7      683.45     2145.23    520.20 o
   2  -3   7      840.75      863.58    502.80 o
   3  -3   7       83.15      500.13    620.30 o
   4  -3   7      203.16      308.89     49.90 o
   5  -3   7     1735.36     1701.94    109.34 o
   6  -3   7     2880.92     2899.50    163.07 o
   7  -3   7     3299.18     3606.10    199.40 o
   8  -3   7     1128.34     1100.35     97.93 o
 -10  -2   7      277.23      331.42     53.95 o
  -9  -2   7      570.04      628.45     44.61 o
  -8  -2   7     4457.56     4418.02    145.67 o
  -7  -2   7     2619.04     2557.72     93.53 o
  -6  -2   7     3968.53     3837.41    125.90 o
  -5  -2   7     1443.98     1434.04     60.28 o
  -4  -2   7     8045.68     7739.97    462.03 o
  -3  -2   7      470.10      440.78     24.66 o
  -2  -2   7     4924.32     5592.77    197.96 o
  -1  -2   7       39.41        8.52     17.26 o
   0  -2   7       49.68       95.84     25.42 o
   1  -2   7     5642.74     5360.55    238.76 o
   2  -2   7      373.24      330.02    176.36 o
   3  -2   7     2905.79     2827.20    138.51 o
   4  -2   7     3118.02     3031.66    229.08 o
   5  -2   7     4735.46     4591.55    226.41 o
   6  -2   7     2267.73     2271.18    138.23 o
   7  -2   7     2028.20     2187.48    143.14 o
  -9  -1   7     1543.52     1664.75     72.49 o
  -8  -1   7     3481.78     3694.24    125.46 o
  -7  -1   7     1513.01     1440.17     62.31 o
  -6  -1   7     3357.17     3132.47    106.25 o
  -5  -1   7      192.37      159.03     15.75 o
  -4  -1   7     1714.68     1973.47     56.33 o
  -3  -1   7     1116.48     1239.17     47.94 o
  -2  -1   7     3208.07     3320.63    116.53 o
  -1  -1   7    11185.21    11642.56    482.36 o
   0  -1   7     6482.55     6357.77    276.60 o
   1  -1   7    14436.02    15393.82    640.30 o
   2  -1   7     3175.33     3059.47    155.27 o
   3  -1   7     3058.75     2843.10    150.94 o
   4  -1   7     2571.46     2262.93    455.64 o
   5  -1   7     2076.10      345.72    619.94 o
   6  -1   7       39.10      -16.97     32.14 o
   7  -1   7        2.59      -32.57     34.67 o
 -10   0   7      876.45      978.30     76.41 o
  -9   0   7      277.20      283.61     46.37 o
  -8   0   7      692.40      678.18     43.97 o
  -7   0   7      279.27      258.43     46.40 o
  -6   0   7       55.89       60.78     16.05 o
  -5   0   7     5389.29     4972.33    130.49 o
  -4   0   7      437.30      391.08     45.50 o
  -3   0   7     5931.47     6056.84    259.82 o
  -2   0   7     5020.74     4524.29    449.64 o
  -1   0   7    11635.90    11213.50    467.70 o
   0   0   7     6669.79     6845.62    297.98 o
   1   0   7    11553.58    11463.16    486.11 o
   2   0   7      965.60      911.64     76.05 o
   3   0   7     1512.78     1537.71    102.55 o
   4   0   7       72.06       68.15     56.27 o
   5   0   7       19.15       31.45     27.00 o
   6   0   7     1303.41     1353.21     73.48 o
   7   0   7      991.37     1020.73     66.10 o
 -10   1   7       99.30       78.00     36.54 o
  -9   1   7      866.47      879.79     70.63 o
  -8   1   7      459.80      407.03     51.42 o
  -7   1   7     4244.51     4497.56    142.44 o
  -6   1   7     4168.58     3970.10    124.39 o
  -5   1   7     7028.86     7196.65    190.15 o
  -4   1   7     2647.08     2237.37     87.00 o
  -3   1   7    12347.76    13382.08    307.42 o
  -2   1   7      980.42      967.56     42.75 o
  -1   1   7     3622.29     3772.29    116.06 o
   0   1   7      269.90      312.15     23.37 o
   1   1   7      374.44      356.24     25.74 o
   2   1   7     1933.61     2076.98     84.74 o
   3   1   7       52.68       75.46     27.52 o
   4   1   7     2891.27     2823.05    110.40 o
   5   1   7      893.81      839.81    230.51 o
   6   1   7     1943.76     1995.33     92.35 o
   7   1   7      943.08      870.79     61.32 o
 -10   2   7     1094.37     1174.01     87.24 o
  -9   2   7     2359.98     2206.69    121.62 o
  -8   2   7     2062.98     1992.05    110.21 o
  -7   2   7     6007.69     5311.43    171.45 o
  -6   2   7     4466.36     4543.15    142.97 o
  -5   2   7     3841.93     3250.76    145.56 o
  -4   2   7      149.18      187.96     17.39 o
  -3   2   7      828.59      866.06     32.38 o
  -2   2   7      242.93      246.62     23.49 o
  -1   2   7      439.99      477.75     29.64 o
   0   2   7     6519.53     6626.70    192.12 o
   1   2   7     3687.21     3404.60    123.32 o
   2   2   7     6551.87     6058.02    195.55 o
   3   2   7     4083.08     3894.36    138.52 o
   4   2   7     2973.77     2861.94    118.73 o
   5   2   7      805.48      828.49    172.23 o
   6   2   7      834.30      944.00    221.62 o
 -10   3   7      163.59      223.45     47.67 o
  -9   3   7     1201.11     1132.12     83.49 o
  -8   3   7      829.37      885.14     47.22 o
  -6   3   7        0.94       15.28     21.09 o
  -5   3   7       78.45       63.99     22.19 o
  -4   3   7     2840.90     2923.33     99.14 o
  -3   3   7      648.82      669.67     30.49 o
  -2   3   7     3958.00     3587.50    114.50 o
  -1   3   7     3725.71     3606.73    114.11 o
   0   3   7    11317.18    10866.21   1506.80 o
   1   3   7     5534.17     5277.42    172.08 o
   2   3   7     5285.95     5228.47    175.71 o
   3   3   7      753.74      735.33     50.21 o
   4   3   7      285.26      274.67     37.33 o
   5   3   7        2.47       -4.34     91.94 o
   6   3   7        2.90       18.69     36.90 o
 -10   4   7       47.03       19.14     37.92 o
  -9   4   7        3.55       -7.44     32.07 o
  -8   4   7      589.21      562.05     40.10 o
  -7   4   7     1933.04     1775.43     72.49 o
  -6   4   7     6192.69     5738.92    177.57 o
  -5   4   7     2732.72     2487.34     89.66 o
  -4   4   7     6715.89     6626.73    364.42 o
  -3   4   7     2258.84     2233.19     81.14 o
  -2   4   7     4173.16     4646.97    248.08 o
  -1   4   7     1926.30     1905.60     70.94 o
   0   4   7     3075.44     2789.72    151.59 o
   1   4   7      205.95      206.01     31.16 o
   2   4   7        0.35        8.21     22.36 o
   3   4   7      918.31      815.05     53.32 o
   4   4   7      130.64      115.08     30.27 o
   5   4   7      521.05      567.00    107.17 o
 -10   5   7      561.25      441.99     62.25 o
  -9   5   7      302.85      275.78     33.32 o
  -8   5   7     2079.95     2049.39     83.46 o
  -7   5   7     2573.21     2564.83     95.70 o
  -6   5   7     8656.88     8468.83    251.41 o
  -5   5   7     7496.92     7191.44    216.00 o
  -4   5   7     3465.75     3256.46    111.40 o
  -3   5   7      755.22      835.97     47.24 o
  -2   5   7      960.54      827.24     45.99 o
  -1   5   7      312.44      303.04     33.94 o
   0   5   7      828.82      639.05     50.41 o
   1   5   7     2672.56     2701.86    103.46 o
   2   5   7     3219.79     2869.15    110.49 o
   3   5   7     2882.15     2707.86    108.55 o
   4   5   7      916.32     1012.55     62.52 o
   5   5   7      729.40      698.23     76.19 o
 -10   6   7      978.92     1009.28     85.36 o
  -9   6   7      629.92      702.24     64.85 o
  -8   6   7     3367.46     3007.82    110.10 o
  -7   6   7      794.07      753.46     47.86 o
  -6   6   7     1374.84     1309.15     61.77 o
  -5   6   7      177.60      150.73     27.98 o
  -4   6   7      600.99      544.29     40.03 o
  -3   6   7      583.36      511.37     53.33 o
  -2   6   7       98.42      124.69     25.22 o
  -1   6   7     1628.02     1747.37    114.18 o
   0   6   7     2525.97     2575.77     98.32 o
   1   6   7     5779.39     6072.14    199.39 o
   2   6   7     2766.17     2912.92    113.18 o
   3   6   7     2099.32     2098.74    127.83 o
   4   6   7      290.73      273.02     38.78 o
 -10   7   7      259.05      337.80     51.75 o
  -9   7   7       43.70       15.78     26.69 o
  -8   7   7       34.88       66.02     25.96 o
  -7   7   7      319.40      324.09     34.87 o
  -6   7   7      531.74      508.13     57.81 o
  -5   7   7     3804.66     3667.59    125.32 o
  -4   7   7     2584.73     2697.42     98.43 o
  -3   7   7     4889.94     4933.66    157.30 o
  -2   7   7     2302.14     2370.23     87.47 o
  -1   7   7     3603.40     3500.88    186.69 o
   0   7   7     1036.46     1096.88     91.94 o
   1   7   7      443.58      493.99     41.80 o
   2   7   7      172.39      156.15     30.96 o
   3   7   7        0.95        7.84     47.16 o
 -10   8   7       29.21       34.31     28.73 o
  -9   8   7      289.32      337.64     57.09 o
  -8   8   7      591.84      596.24     45.98 o
  -7   8   7     3856.73     3788.75    132.83 o
  -6   8   7     3635.93     3478.19    195.64 o
  -5   8   7     6096.06     5975.81    223.96 o
  -4   8   7     2269.01     2172.59     86.52 o
  -3   8   7     1458.48     1454.99     65.33 o
  -2   8   7      157.43      189.94     45.64 o
  -1   8   7      648.67      604.70     69.19 o
   0   8   7       33.51       45.50     38.78 o
   1   8   7      115.49      146.03     47.52 o
   2   8   7      931.15     1015.60     85.73 o
  -9   9   7      524.87      542.80     46.21 o
  -8   9   7      676.12      632.91     58.86 o
  -7   9   7     2525.22     2474.45     98.01 o
  -6   9   7      425.69      483.28     42.65 o
  -5   9   7      863.80      888.66     53.56 o
  -4   9   7       10.71      -27.74     21.50 o
  -3   9   7      187.51      194.34     45.79 o
  -2   9   7      537.03      658.07     73.74 o
  -1   9   7      116.07      157.51     45.07 o
   0   9   7     1304.67     1422.45    108.19 o
   1   9   7     1116.72     1066.04     94.39 o
   2   9   7     1569.45     1614.63    116.92 o
  -9  10   7      223.59      209.05     35.18 o
  -8  10   7       12.84       34.54     25.99 o
  -7  10   7        3.77      -23.82     23.16 o
  -6  10   7      615.03      595.02     47.23 o
  -5  10   7      472.83      412.81     42.65 o
  -4  10   7     2275.04     2222.80    136.79 o
  -3  10   7      786.39      728.63     76.26 o
  -2  10   7     2122.07     2213.70    140.54 o
  -1  10   7      506.72      523.60     68.68 o
   0  10   7      734.54      754.34     80.53 o
  -8  11   7      436.63      346.13     41.43 o
  -7  11   7      267.82      232.47     46.33 o
  -6  11   7     1577.20     1662.17     79.36 o
  -5  11   7     1814.26     1806.73    121.91 o
  -4  11   7     2809.81     2980.31    172.39 o
  -3  11   7     1059.82     1114.07     95.33 o
  -2  11   7      978.97     1094.64     97.21 o
  -1  11   7       97.29       31.20     36.76 o
  -7  12   7      267.85      381.47     66.08 o
  -6  12   7      979.37     1015.27     91.86 o
  -5  12   7      252.00      284.33     57.13 o
  -4  12   7      258.11      235.22     49.83 o
  -3  12   7        0.39      -22.68     26.22 o
   0 -16   8      377.53      366.95     65.72 o
   1 -16   8     1396.95     1643.52    118.80 o
   2 -16   8     1187.76     1271.00    102.26 o
   3 -16   8     1893.93     2070.48    133.82 o
   4 -16   8      546.89      623.52     51.18 o
  -1 -15   8      977.82      935.11     91.14 o
   0 -15   8      506.22      571.98     72.29 o
   1 -15   8     1425.50     1490.41    112.74 o
   2 -15   8      421.51      474.41     65.86 o
   3 -15   8      275.83      358.10     39.47 o
   4 -15   8        8.25       45.16     26.53 o
   5 -15   8       18.47       41.16     26.85 o
   6 -15   8      133.54      125.20     30.65 o
  -3 -14   8      790.88      807.35     87.60 o
  -2 -14   8      100.99      123.28     47.88 o
  -1 -14   8      155.07      102.19     46.44 o
   0 -14   8       38.67       40.23     41.02 o
   1 -14   8        8.20        3.76     36.11 o
   2 -14   8      555.09      540.42     68.54 o
   3 -14   8      619.32      671.39     49.34 o
   4 -14   8     1261.68     1304.09     69.55 o
   5 -14   8      727.54      777.45     56.37 o
   6 -14   8     1030.15      970.32     59.30 o
  -4 -13   8      122.02      164.16     56.69 o
  -3 -13   8      145.15      161.70     55.54 o
  -2 -13   8      328.83      375.18     60.59 o
  -1 -13   8       47.09       75.90     44.27 o
   0 -13   8     1292.98     1251.00     95.19 o
   1 -13   8     1209.45     1560.10    109.85 o
   2 -13   8     4244.50     4466.41    155.61 o
   3 -13   8     2962.61     3068.28    118.01 o
   4 -13   8     3205.79     3079.00    117.65 o
   5 -13   8      660.29      668.97     48.72 o
   6 -13   8      791.65      778.22     54.78 o
   7 -13   8       65.04       87.10     45.79 o
  -5 -12   8       15.87        4.19     48.60 o
  -4 -12   8      499.78      484.16     71.64 o
  -3 -12   8      415.14      553.64     70.92 o
  -2 -12   8      808.74      701.55     76.55 o
  -1 -12   8      703.46      557.25     65.29 o
   0 -12   8     2790.02     2794.85    158.09 o
   1 -12   8     1097.61     1120.93     88.76 o
   2 -12   8     2882.70     2883.75    253.78 o
   3 -12   8     1431.98     1457.56     75.76 o
   4 -12   8      864.40      877.80     54.61 o
   5 -12   8        7.17       10.19     24.06 o
   6 -12   8        4.04       40.08     44.42 o
   7 -12   8      204.70      199.76     55.39 o
  -5 -11   8      534.69      578.34     74.31 o
  -4 -11   8     3130.98     3144.69    177.30 o
  -3 -11   8     1011.87      934.31     87.46 o
  -2 -11   8     1662.98     1722.74    115.99 o
  -1 -11   8      302.38      266.06     48.97 o
   0 -11   8      763.02      773.33     73.81 o
   1 -11   8       34.59       31.05     28.42 o
   2 -11   8        6.94        1.71     22.66 o
   3 -11   8      749.43      737.66     47.43 o
   4 -11   8      513.59      522.14     43.34 o
   5 -11   8     2994.91     2992.09    167.33 o
   6 -11   8      878.68      804.61     81.61 o
   7 -11   8      956.80      775.57     82.55 o
   8 -11   8      745.84      753.98     86.38 o
  -6 -10   8     1008.60     1003.28     93.45 o
  -5 -10   8      788.95      798.90     81.32 o
  -4 -10   8     2258.47     2274.07    139.53 o
  -3 -10   8      275.70      331.64     57.92 o
  -2 -10   8     1055.87      936.26     82.04 o
  -1 -10   8      581.02      637.92     67.89 o
   0 -10   8       70.68       67.02     41.96 o
   1 -10   8     1769.58     1754.12     75.47 o
   2 -10   8     2945.14     2714.47    102.33 o
   3 -10   8     7690.33     7362.81    233.38 o
   4 -10   8     4491.95     4345.93    215.51 o
   5 -10   8     5837.96     6070.26    288.74 o
   6 -10   8     1028.39     1069.87     94.18 o
   7 -10   8      790.86      864.40     86.52 o
   8 -10   8       78.34      111.07     46.37 o
  -7  -9   8       71.27      102.77     47.23 o
  -6  -9   8      165.76      148.27     49.04 o
  -5  -9   8       40.92       10.62     39.00 o
  -4  -9   8        7.98       56.91     40.73 o
  -3  -9   8      920.77      891.49     82.91 o
  -2  -9   8      756.19      721.05     71.06 o
  -1  -9   8     2915.35     2607.22    146.39 o
   0  -9   8      698.07      858.32     48.55 o
   1  -9   8     3679.67     3782.63    129.54 o
   2  -9   8     3334.28     3585.16    147.37 o
   3  -9   8     6381.67     6266.99    287.80 o
   4  -9   8     3198.13     3444.04    183.80 o
   5  -9   8      898.92      985.81     90.49 o
   6  -9   8        2.46        2.09     39.29 o
   7  -9   8       42.37       14.16     43.12 o
   8  -9   8      311.20      396.99     70.13 o
  -7  -8   8      347.15      433.32     65.43 o
  -6  -8   8      181.67      152.82     50.19 o
  -5  -8   8     2497.00     2197.52    135.12 o
  -4  -8   8     1453.02     1553.39    107.03 o
  -3  -8   8     5207.99     4905.13    236.59 o
  -2  -8   8     5091.96     5150.53    244.10 o
  -1  -8   8     5486.92     5845.94    270.68 o
   0  -8   8      243.60      215.58     26.09 o
   1  -8   8     2389.05     2475.85    113.57 o
   2  -8   8      408.38      450.87     55.61 o
   3  -8   8       20.37       -9.24     38.78 o
   4  -8   8     1228.66     1250.21     97.06 o
   5  -8   8     1167.13     1214.60     94.39 o
   6  -8   8     2592.91     2915.10    170.22 o
   7  -8   8      640.63      727.26     80.81 o
   8  -8   8      876.13      945.44     96.49 o
  -8  -7   8      280.19      268.15     54.96 o
  -7  -7   8      959.93      902.32     81.39 o
  -6  -7   8      936.79     1014.82     81.75 o
  -5  -7   8     4110.89     4055.10    204.82 o
  -4  -7   8     3011.91     2674.97    150.72 o
  -3  -7   8     6137.34     6226.11    285.41 o
  -2  -7   8     1206.63     1105.11     85.00 o
  -1  -7   8      588.61      544.91     33.75 o
   0  -7   8       47.26       35.40     20.67 o
   1  -7   8       12.43       -9.12     20.18 o
   2  -7   8     2482.55     2338.20    125.74 o
   3  -7   8     3580.86     3612.67    180.41 o
   4  -7   8    10646.43    11024.13    477.59 o
   5  -7   8     6509.31     6627.87    307.80 o
   6  -7   8     4649.54     4630.91    233.34 o
   7  -7   8     1078.63      906.58     84.06 o
   8  -7   8      752.91      821.87     92.51 o
  -8  -6   8      189.17      203.59     52.14 o
  -7  -6   8      637.06      727.06     47.51 o
  -6  -6   8      118.67      120.02     27.62 o
  -5  -6   8     1165.67     1052.97     85.08 o
  -4  -6   8      425.28      479.83     59.87 o
  -3  -6   8       13.13       34.23     35.24 o
  -2  -6   8     1609.71     1828.76    111.44 o
  -1  -6   8     1111.01      896.55    199.73 o
   0  -6   8     2692.01     2283.41    228.25 o
   1  -6   8     3533.71     3461.45    163.51 o
   2  -6   8     7471.68     7829.90    342.54 o
   3  -6   8     4444.45     4993.31    235.87 o
   4  -6   8     8172.59     8267.78    369.98 o
   5  -6   8     2150.46     2280.07    138.81 o
   6  -6   8      402.86      468.78     63.41 o
   7  -6   8        2.47       -8.16     37.05 o
   8  -6   8       36.24       47.59     47.95 o
  -9  -5   8      735.45      713.03     78.36 o
  -8  -5   8        6.63       -4.28     23.69 o
  -7  -5   8       98.01       83.23     24.55 o
  -6  -5   8      683.24      656.79     44.37 o
  -5  -5   8      719.20      597.04     63.34 o
  -4  -5   8     4314.37     4437.50    213.70 o
  -3  -5   8     4932.83     4709.19    220.78 o
  -2  -5   8    10764.26     5197.91    214.42 o
  -1  -5   8     8442.16     7571.97    234.97 o
   0  -5   8     6162.65     5983.52    186.13 o
   1  -5   8     1719.09     1735.67     96.20 o
   2  -5   8     4037.09     4494.70    210.45 o
   3  -5   8      140.73      178.53     43.55 o
   4  -5   8        9.26        9.39     34.09 o
   5  -5   8     1376.86     1413.50    100.82 o
   6  -5   8      902.99      922.04     85.73 o
   7  -5   8     1396.50     1358.90    107.39 o
   8  -5   8      549.80      600.37     78.21 o
  -9  -4   8       32.01       24.19     38.06 o
  -8  -4   8      491.56      565.54     60.74 o
  -7  -4   8      322.22      271.12     31.76 o
  -6  -4   8     2556.22     2281.12     87.46 o
  -5  -4   8     2458.99     2103.20    121.55 o
  -4  -4   8    10102.80     9509.89    408.77 o
  -3  -4   8     7206.60     7161.58    314.59 o
  -2  -4   8    12713.18    13199.41    382.44 o
  -1  -4   8     2362.54     2501.82     85.42 o
   0  -4   8     2148.88     1959.19     99.09 o
   1  -4   8      657.81      727.47     56.62 o
   2  -4   8       79.43      114.76     34.52 o
   3  -4   8     3783.37     3779.65    187.92 o
   4  -4   8     5321.75     5416.52    256.60 o
   5  -4   8     7589.77     7764.11    355.18 o
   6  -4   8     2861.74     3043.22    174.77 o
   7  -4   8     2374.53     2470.37    155.35 o
  -9  -3   8      714.65      773.27     49.51 o
  -8  -3   8     1490.06     1518.93     68.97 o
  -7  -3   8     1248.03     1320.71     78.54 o
  -6  -3   8     2114.39     2049.69     80.63 o
  -5  -3   8      432.54      418.56     35.48 o
  -4  -3   8     3928.78     3805.00    182.43 o
  -3  -3   8      112.20       84.49     13.12 o
  -2  -3   8        0.68       -1.48     17.01 o
  -1  -3   8     1393.42     1472.10     72.65 o
   0  -3   8      948.69      944.25     58.10 o
   1  -3   8     6987.60     7023.03    460.84 o
   2  -3   8     1550.11     1587.34    123.28 o
   3  -3   8     6443.26     6715.36    370.74 o
   4  -3   8     5745.04     6064.77    282.81 o
   5  -3   8     3144.40     3278.94    177.45 o
   6  -3   8     1059.34     1048.20     89.55 o
   7  -3   8      484.07      495.58     73.16 o
  -9  -2   8     1193.77     1252.99     61.94 o
  -8  -2   8     2168.14     2181.61     85.65 o
  -7  -2   8       60.10       63.07     22.96 o
  -6  -2   8       66.16      101.14     25.84 o
  -5  -2   8      843.19      765.35     44.96 o
  -4  -2   8      406.12      316.83     21.94 o
  -3  -2   8    12320.17    13431.31    531.43 o
  -2  -2   8     2099.82     2076.07     76.05 o
   0  -2   8     8489.55     9381.27    398.01 o
   1  -2   8     6108.78     6247.85    277.76 o
   2  -2   8     2269.44     2017.73    171.05 o
   3  -2   8     1985.08     1924.36    107.98 o
   4  -2   8       30.20      276.60    607.30 o
   5  -2   8       12.00       -2.53     31.20 o
   6  -2   8      392.60      449.35     62.83 o
   7  -2   8      340.53      303.33     62.04 o
 -10  -1   8      456.35      445.74     56.26 o
  -9  -1   8       21.32       29.54     31.63 o
  -8  -1   8       32.87       14.84     21.60 o
  -7  -1   8     1483.09     1258.85     59.21 o
  -6  -1   8     1645.63     1626.70     67.71 o
  -5  -1   8     4009.62     3802.95     98.52 o
  -4  -1   8     2071.37     2161.87     61.68 o
  -3  -1   8    20409.35    21780.18    623.64 o
  -2  -1   8     6546.29     6185.61    188.21 o
  -1  -1   8    14229.38    14837.15    612.50 o
   0  -1   8     1926.11     2039.50    109.12 o
   1  -1   8     2294.01     2408.04    129.42 o
   2  -1   8      158.08      159.32     39.87 o
   3  -1   8      373.19      350.45     71.50 o
   4  -1   8     1200.00       -1.37    552.27 o
   5  -1   8     1867.80      424.51    630.27 o
   6  -1   8     3532.44     3578.08    196.44 o
   7  -1   8     1282.91     1289.20    106.31 o
 -10   0   8      298.69      300.08     49.98 o
  -9   0   8     1416.45     1411.69     91.29 o
  -8   0   8     1291.47     1302.78     85.94 o
  -7   0   8     3765.75     3782.35    133.50 o
  -6   0   8     1769.43     1565.06     64.80 o
  -5   0   8     3510.31     3394.30    110.30 o
  -4   0   8     1262.23     1059.68     38.03 o
  -3   0   8     4901.03     5093.85    125.61 o
  -2   0   8      619.54      682.88     37.19 o
  -1   0   8        1.75       11.34     24.34 o
   0   0   8     2154.50     2355.83    124.72 o
   1   0   8     1321.84     1231.86     84.71 o
   2   0   8     3250.63     3353.04    173.91 o
   3   0   8     1827.67     1635.07    108.11 o
   4   0   8     1346.89      298.92    615.39 o
   5   0   8     2099.60      310.47    644.57 o
   6   0   8     2048.04     1857.07    126.82 o
 -10   1   8     1231.04     1206.01     87.82 o
  -9   1   8     3891.70     3850.42    181.27 o
  -8   1   8     1968.69     1937.02    109.92 o
  -7   1   8     2789.94     2865.63    141.55 o
  -6   1   8       34.33       75.11     16.00 o
  -5   1   8      109.00      111.66     16.19 o
  -4   1   8     2260.74     2244.32     63.59 o
  -3   1   8      266.61      288.52     19.98 o
  -2   1   8     3185.41     3261.02    105.31 o
  -1   1   8     6089.22     5914.53    175.16 o
   0   1   8    12340.11    12336.58    345.82 o
   1   1   8     5218.22     5290.05    242.59 o
   2   1   8     3780.48     3292.45    170.95 o
   3   1   8      764.23      895.17     76.84 o
   4   1   8     1225.76     -125.45    589.17 o
   5   1   8       27.70       64.18    116.24 o
   6   1   8        6.54        1.11     41.97 o
 -10   2   8      395.55      367.38     55.75 o
  -9   2   8     1058.00      994.04     77.28 o
  -8   2   8       21.46       29.97     32.72 o
  -7   2   8       17.91       20.61     18.18 o
  -6   2   8     1485.63     1392.58    209.87 o
  -4   2   8     3429.06     3441.42     89.92 o
  -3   2   8     3765.73     3772.27     97.26 o
  -2   2   8    12537.90    12443.47    350.68 o
  -1   2   8    11821.87    11818.20    333.45 o
   0   2   8     5954.08     5803.36    172.16 o
   1   2   8     1029.41     1031.59     82.48 o
   2   2   8      282.72      321.24     50.19 o
   3   2   8       59.29       69.46     26.62 o
   4   2   8       90.68      100.04     28.62 o
   5   2   8      464.70      530.50    170.69 o
   6   2   8      568.46     -158.09    732.75 o
 -10   3   8      301.95      289.53     54.02 o
  -9   3   8      477.11      544.18     62.90 o
  -8   3   8     2668.02     2584.76    135.12 o
  -6   3   8     4273.58     4236.73    155.92 o
  -5   3   8      833.21      742.58     68.93 o
  -4   3   8     1760.28     1801.28     92.37 o
  -3   3   8     3445.83     3304.37    109.58 o
  -2   3   8     3481.23     3342.67    167.95 o
  -1   3   8      762.48      695.82     39.79 o
   0   3   8        1.84       -3.47     33.15 o
   1   3   8      789.07      775.21     70.13 o
   2   3   8      513.33      518.76     73.77 o
   3   3   8      787.70      774.72     52.83 o
   4   3   8      469.90      378.78     55.07 o
   5   3   8     1302.88     1517.16    254.66 o
 -10   4   8      901.67      949.55     81.32 o
  -9   4   8      838.40      984.65     81.61 o
  -8   4   8     5629.63     5332.62    170.03 o
  -7   4   8     3236.85     3066.41    107.95 o
  -6   4   8     2917.04     2829.23    100.02 o
  -5   4   8      205.14      181.93     28.65 o
  -4   4   8      291.07      220.23     50.27 o
  -3   4   8      342.83      388.91     41.53 o
  -2   4   8      203.21      240.52     28.20 o
  -1   4   8     3789.59     3541.00    114.92 o
   0   4   8     4073.54     3839.81    193.77 o
   1   4   8     3516.69     3701.37    249.34 o
   2   4   8     1684.58     1770.75    114.18 o
   3   4   8     1749.79     1676.75    185.35 o
   4   4   8      298.26      357.28     65.72 o
   5   4   8      521.02      565.21     76.99 o
 -10   5   8     1075.09      987.97     84.50 o
  -9   5   8      518.60      474.05     60.30 o
  -8   5   8      905.50      837.54     51.48 o
  -7   5   8       58.02       27.48     21.67 o
  -6   5   8        0.85        3.18     20.66 o
  -5   5   8      720.47      674.04     44.11 o
  -4   5   8      118.09       47.63     29.18 o
  -3   5   8     1487.29     1599.31     68.26 o
  -2   5   8     2677.17     2551.04     91.79 o
  -1   5   8     8289.99     8545.97    384.79 o
   0   5   8     4319.39     3615.54    428.16 o
   1   5   8     2844.71     2780.63    245.44 o
   2   5   8      577.51      606.12     46.94 o
   3   5   8      374.40      324.12     38.56 o
   4   5   8        8.26       -9.81     23.72 o
 -10   6   8       23.26      -12.57     38.78 o
  -9   6   8       80.44       43.62     41.02 o
  -8   6   8      222.13      200.17     30.45 o
  -7   6   8     1823.97     1870.69     78.33 o
  -6   6   8      872.15      860.35     51.03 o
  -5   6   8     3700.51     3693.55    125.67 o
  -4   6   8     2484.34     2397.01     89.19 o
  -3   6   8     3569.39     3238.61    110.80 o
  -2   6   8     1282.76     1245.11     61.13 o
  -1   6   8     1454.18     1352.90     98.29 o
   0   6   8       33.60       41.96     35.10 o
   1   6   8        7.73      -23.92     22.01 o
   2   6   8      147.43      146.06     29.93 o
   3   6   8       16.64       63.27     25.64 o
 -10   7   8       63.04       71.35     47.74 o
  -9   7   8     1507.43     1315.09     66.56 o
  -8   7   8     1620.93     1461.41     69.40 o
  -7   7   8     4199.63     4008.99    137.00 o
  -6   7   8     1930.30     1712.76     74.68 o
  -5   7   8     2210.81     2069.17     83.39 o
  -4   7   8      166.92      163.52     29.86 o
  -3   7   8      411.31      466.52     37.25 o
  -2   7   8      133.24      128.84     44.63 o
  -1   7   8       22.78       15.67     37.19 o
   0   7   8      965.39     1034.34     87.31 o
   1   7   8     1324.30     1406.85    106.67 o
   2   7   8     1835.26     1716.17    103.82 o
  -9   8   8      818.72      881.69     80.09 o
  -8   8   8      340.92      370.78     39.34 o
  -7   8   8     1400.23     1421.09     70.18 o
  -6   8   8      149.40      126.52     29.75 o
  -5   8   8       59.72       61.92     26.27 o
  -4   8   8      125.95      142.62     28.63 o
  -3   8   8      220.17      208.79     50.19 o
  -2   8   8     2153.74     2148.84    138.23 o
  -1   8   8     1322.94     1204.35     98.08 o
   0   8   8     2960.08     2938.21    170.22 o
   1   8   8      802.66      934.75     89.05 o
   2   8   8      734.29      820.71     84.57 o
  -9   9   8        1.62       13.88     48.35 o
  -8   9   8       69.91       88.82     28.64 o
  -7   9   8       21.12       39.43     25.20 o
  -6   9   8     1655.09     1569.05     74.20 o
  -5   9   8     1510.35     1368.59     66.81 o
  -4   9   8     1381.83     1393.25     66.23 o
  -3   9   8     1072.54     1034.56     88.83 o
  -2   9   8     1310.53     1235.47    102.99 o
  -1   9   8      334.36      431.30     65.00 o
   0   9   8      597.81      623.12     73.88 o
   1   9   8       46.42      116.92     44.78 o
  -8  10   8      549.27      515.46     46.43 o
  -7  10   8     1201.53     1188.21     65.52 o
  -6  10   8     3219.46     3203.13    118.79 o
  -5  10   8     1676.64     1582.66     74.00 o
  -4  10   8     1614.19     1708.80    120.39 o
  -3  10   8      131.65      137.44     49.90 o
  -2  10   8      154.65      135.56     46.29 o
  -1  10   8       24.76        9.61     35.89 o
  -7  11   8      493.82      439.52     50.81 o
  -6  11   8      457.20      497.74     45.88 o
  -5  11   8       35.76       14.23     41.45 o
  -4  11   8       40.02       80.74     46.00 o
  -3  11   8      120.30       91.07     40.15 o
  -2  11   8       84.53       78.79     41.09 o
   1 -16   9      290.41      152.82     54.24 o
   2 -16   9        0.99       42.54     43.48 o
   3 -16   9       13.31       62.76     44.70 o
   4 -16   9      177.00      163.58     49.18 o
  -1 -15   9       84.01       72.73     49.54 o
   0 -15   9      156.24      142.56     48.97 o
   1 -15   9       44.44       28.82     44.63 o
   2 -15   9     1116.91     1270.21    102.55 o
   3 -15   9      752.57      989.92     90.35 o
   4 -15   9     1240.80     1301.27     69.29 o
   5 -15   9      454.75      525.05     47.90 o
  -3 -14   9       18.82       25.57     47.81 o
  -2 -14   9      411.57      395.55     67.38 o
  -1 -14   9      616.25      630.77     76.05 o
   0 -14   9     2373.01     2330.33    145.16 o
   1 -14   9     1684.74     1794.17    122.85 o
   2 -14   9     3239.01     3506.01    191.60 o
   3 -14   9     1011.68     1036.15     59.78 o
   4 -14   9      610.31      594.74     47.59 o
   5 -14   9       69.03      103.56     49.94 o
   6 -14   9      108.00      104.39     29.53 o
  -4 -13   9      501.65      637.42     81.54 o
  -3 -13   9      312.61      402.48     66.08 o
  -2 -13   9     1986.92     1742.17    124.15 o
  -1 -13   9      551.58      510.53     67.45 o
   0 -13   9     2669.15     2743.79    159.90 o
   1 -13   9     1024.20     1024.88     87.75 o
   2 -13   9      861.79      828.73     78.07 o
   3 -13   9       47.34       86.63     28.02 o
   4 -13   9        0.57      -19.98     22.98 o
   5 -13   9      270.68      297.76     36.57 o
   6 -13   9      266.52      265.68     42.25 o
  -5 -12   9      600.30      475.93     70.13 o
  -4 -12   9     1343.18     1268.48    105.87 o
  -3 -12   9      358.17      296.75     60.16 o
  -2 -12   9     1013.13     1117.46     91.79 o
  -1 -12   9        9.36       -8.74     38.42 o
   0 -12   9      401.72      357.56     58.79 o
   1 -12   9      514.21      552.12     67.09 o
   2 -12   9      685.21      680.92     47.31 o
   3 -12   9     2215.25     2102.89     88.94 o
   4 -12   9     1336.94     1262.00     75.15 o
   5 -12   9     1348.37     1276.14     69.40 o
   6 -12   9      611.74      527.50     70.05 o
   7 -12   9      988.09     1018.59     94.39 o
  -5 -11   9      392.91      288.81     59.58 o
  -4 -11   9      967.26      762.36     76.26 o
  -3 -11   9        3.32       24.70     44.05 o
  -2 -11   9      281.22      308.02     56.19 o
  -1 -11   9     1016.23     1070.23     90.35 o
   0 -11   9      950.06      963.35     86.66 o
   1 -11   9     5604.31     5617.85    218.83 o
   2 -11   9     3784.47     3690.75    130.95 o
   3 -11   9     3407.99     3263.82    120.21 o
   4 -11   9     2175.93     2093.49     91.13 o
   5 -11   9     1290.78     1186.29     96.56 o
   6 -11   9      170.87      187.48     52.94 o
   7 -11   9      248.13      226.99     56.12 o
  -6 -10   9       21.20      -43.33     39.79 o
  -5 -10   9      441.65      539.27     68.75 o
  -4 -10   9      171.20      166.76     48.89 o
  -3 -10   9     1572.15     1521.75    110.28 o
  -2 -10   9     1355.36     1167.22     92.08 o
  -1 -10   9     2676.06     2322.89    135.85 o
   0 -10   9     2098.00     2352.72    137.22 o
   1 -10   9     5265.12     5294.99    173.52 o
   2 -10   9     2320.06     2118.91     90.96 o
   3 -10   9     1311.97     1265.85     64.85 o
   4 -10   9        4.55       32.86     38.49 o
   5 -10   9       13.01       29.54     41.31 o
   6 -10   9      290.38      227.93     57.56 o
   7 -10   9      110.26      143.86     55.54 o
  -7  -9   9      551.31      594.44     72.58 o
  -6  -9   9      669.93      751.60     80.67 o
  -5  -9   9     3337.19     3292.16    180.26 o
  -4  -9   9     2388.46     2196.43    136.14 o
  -3  -9   9     3816.69     3447.29    182.21 o
  -2  -9   9     1467.00     1467.37    103.42 o
  -1  -9   9     1858.28     1779.65    114.04 o
   0  -9   9      110.63      153.57     26.26 o
   1  -9   9       44.37       53.97     25.79 o
   2  -9   9      255.02      240.37     37.95 o
   3  -9   9      480.75      407.54     57.42 o
   4  -9   9     4204.44     4307.58    217.02 o
   5  -9   9      776.19      929.62     89.63 o
   6  -9   9     1087.03     1202.03    103.71 o
   7  -9   9      758.43      801.14     90.13 o
  -7  -8   9     1032.99     1050.59     93.16 o
  -6  -8   9     1120.10     1039.39     92.15 o
  -5  -8   9     3303.11     2986.52    166.68 o
  -4  -8   9     1127.44     1076.30     90.20 o
  -3  -8   9     1169.80     1248.62     93.81 o
  -2  -8   9        4.67        0.87     37.27 o
  -1  -8   9      199.93      213.99     46.37 o
   0  -8   9      835.89      862.62     70.60 o
   1  -8   9     1686.31     1559.72     68.72 o
   2  -8   9     5442.18     5875.34    270.83 o
   3  -8   9     6374.93     6742.34    307.59 o
   4  -8   9     6208.10     6280.78    292.28 o
   5  -8   9     1906.51     2046.07    130.14 o
   6  -8   9     1504.00     1513.66    112.30 o
   7  -8   9      330.08      467.70     73.01 o
  -8  -7   9       85.93       87.39     44.20 o
  -7  -7   9      398.19      434.18     40.23 o
  -6  -7   9       10.44       17.69     34.30 o
  -5  -7   9      262.86      238.54     50.12 o
  -4  -7   9      746.93      763.08     73.81 o
  -3  -7   9     1033.05      964.00     82.98 o
  -2  -7   9     4190.20     4451.44    217.60 o
  -1  -7   9     1521.94     1213.41    137.29 o
   0  -7   9     5264.10     5162.74    241.87 o
   1  -7   9     3983.57     3933.75    253.42 o
   2  -7   9     6292.43     6188.56    278.48 o
   3  -7   9     3332.90     3306.03    170.95 o
   4  -7   9      903.82      949.55     82.76 o
   5  -7   9       40.52       85.44     42.54 o
   6  -7   9      235.29      251.69     54.67 o
   7  -7   9       78.14       46.94     42.10 o
  -8  -6   9      233.65      248.75     33.31 o
  -7  -6   9      252.86      313.61     36.05 o
  -6  -6   9     1805.03     1890.70     81.19 o
  -5  -6   9     1263.17     1088.94     86.59 o
  -4  -6   9     8585.94     8392.50    372.15 o
  -3  -6   9     5101.94     4613.72    221.50 o
  -2  -6   9     6204.79     5326.61    247.86 o
  -1  -6   9     2950.54     2874.14    267.97 o
   0  -6   9     3073.66     3159.36    109.38 o
   1  -6   9      679.87      723.79     61.17 o
   2  -6   9     1100.26     1104.90     81.68 o
   3  -6   9      532.51      481.20     59.29 o
   4  -6   9     1132.73     1098.83     89.48 o
   5  -6   9     1599.16     1568.41    111.44 o
   6  -6   9     1147.85     1136.96     96.99 o
   7  -6   9     1493.68     1422.59    111.44 o
  -8  -5   9      584.15      509.61     72.87 o
  -7  -5   9      339.30      355.29     46.62 o
  -6  -5   9     3532.66     3462.62    121.40 o
  -5  -5   9     3986.60     4016.53    198.97 o
  -4  -5   9     8575.87     7851.79    347.67 o
  -3  -5   9     3590.63     4062.68    198.46 o
  -2  -5   9     2349.41     1525.65     72.51 o
  -1  -5   9       51.79       68.11     24.59 o
   0  -5   9       59.58      127.47     29.83 o
   1  -5   9      702.67      665.08     58.50 o
   2  -5   9     2155.64     2186.76    122.92 o
   3  -5   9     6334.92     6584.18    301.45 o
   4  -5   9     4474.86     4854.72    237.68 o
   5  -5   9     4639.90     4739.53    238.18 o
   6  -5   9     2006.70     2097.49    134.26 o
   7  -5   9     1369.16     1583.65    122.70 o
  -9  -4   9      320.93      336.98     37.88 o
  -8  -4   9     1692.45     1817.25     83.78 o
  -7  -4   9      153.41      201.46     81.18 o
  -6  -4   9     1076.05     1000.25     54.67 o
  -5  -4   9       79.88       90.06     40.52 o
  -4  -4   9       23.68      -25.13     31.70 o
  -3  -4   9     1357.03     1393.71     92.30 o
  -2  -4   9      425.20      340.19     30.19 o
   1  -4   9     7129.50     7430.44    293.61 o
   2  -4   9     4367.73     4714.03    221.72 o
   3  -4   9     7122.57     7738.47    346.80 o
   4  -4   9     2786.77     2992.66    163.58 o
   5  -4   9     1405.71     1503.12    108.62 o
   6  -4   9        9.16       -8.67     35.97 o
   7  -4   9      110.06      131.15     52.43 o
  -9  -3   9       73.12       96.39     26.22 o
  -8  -3   9      558.31      500.74     41.52 o
  -7  -3   9      162.48      155.58     28.20 o
  -6  -3   9       80.03       28.21     22.32 o
  -5  -3   9     2266.71     2148.71     96.59 o
  -4  -3   9     4477.16     4660.45    217.60 o
  -3  -3   9    15114.48    17097.47    555.99 o
  -2  -3   9    11302.14    12538.73    676.34 o
  -1  -3   9    11673.82    12587.20    520.92 o
   0  -3   9     3194.00     2996.20    135.54 o
   1  -3   9     3868.29     3863.09    171.03 o
   2  -3   9       34.55      208.57    514.93 o
   3  -3   9     1041.51     1056.68    291.52 o
   4  -3   9      151.03      132.38     43.40 o
   5  -3   9      525.72      502.73     64.85 o
   6  -3   9     1244.25     1213.01    102.99 o
   7  -3   9      385.27      335.75     65.58 o
  -9  -2   9      159.78      143.93     40.23 o
  -8  -2   9      197.86      242.15     31.60 o
  -7  -2   9     1596.18     1548.71     67.88 o
  -6  -2   9     1688.27     1624.50     69.14 o
  -5  -2   9     5533.83     5419.02    168.48 o
  -4  -2   9     6113.03     6235.53    189.44 o
  -3  -2   9    11948.93    12661.46    725.96 o
  -2  -2   9     7062.06     7135.76    216.80 o
  -1  -2   9     2026.91     2196.51    111.94 o
   0  -2   9        5.00       21.30     28.09 o
   1  -2   9      494.93      547.79     55.03 o
   2  -2   9     1138.93      951.00     77.21 o
   3  -2   9     1232.41     1307.70    219.48 o
   4  -2   9     4907.00     2939.58    425.67 o
   5  -2   9     3820.45     3754.52    199.18 o
   6  -2   9     3093.02     3169.89    181.78 o
 -10  -1   9      506.90      590.18     63.55 o
  -9  -1   9     1601.22     1838.01    109.77 o
  -8  -1   9     1340.40     1258.73     85.80 o
  -7  -1   9     2992.98     2593.24    267.36 o
  -6  -1   9     1033.15      885.86     48.40 o
  -5  -1   9     1334.63     1279.11     58.88 o
  -4  -1   9      338.36      311.91     21.43 o
  -3  -1   9     1032.97     1073.42     53.98 o
  -2  -1   9     3245.49     3225.14    156.21 o
  -1  -1   9     1738.07     1844.72    101.76 o
   0  -1   9     3536.54     3754.37    180.05 o
   1  -1   9     1592.42     1637.16    102.99 o
   2  -1   9     4391.20     4352.86    211.10 o
   3  -1   9     2488.02      621.02    627.45 o
   5  -1   9     1056.96      141.62    649.69 o
   6  -1   9      774.42      865.34     89.55 o
 -10   0   9     1414.44     1428.88     96.05 o
  -9   0   9     2137.43     2164.80    121.62 o
  -8   0   9      785.71      772.83     69.55 o
  -7   0   9      127.20      162.35     38.78 o
  -6   0   9       78.64       86.78     28.74 o
  -5   0   9       58.93       88.28     16.20 o
  -4   0   9     5139.41     5413.26    135.02 o
  -3   0   9     4821.64     4839.20    150.69 o
  -2   0   9    15735.75    16436.22    456.87 o
  -1   0   9    10665.35    10957.26    466.04 o
   0   0   9     7934.98     7575.91    334.31 o
   1   0   9     1614.86     1695.23    106.45 o
   2   0   9     2418.99     2533.27    143.36 o
   3   0   9      614.89      787.85     74.17 o
   4   0   9      212.26      272.97     59.37 o
   5   0   9      132.86      140.81     50.77 o
   6   0   9      192.39      160.18     53.59 o
 -10   1   9      271.47      320.51     53.80 o
  -9   1   9       75.13       80.67     35.53 o
  -8   1   9      455.55      557.68     61.39 o
  -7   1   9      558.07      561.01     59.15 o
  -6   1   9     1367.36     1174.05    137.51 o
  -5   1   9     2809.73     2521.86    138.52 o
  -4   1   9     9174.91     8865.85    254.72 o
  -3   1   9     7889.10     8265.58    198.26 o
  -2   1   9    12227.75    12596.21    356.15 o
  -1   1   9     3459.03     3635.31    116.90 o
   0   1   9     1101.95      976.94     46.84 o
   1   1   9      183.58      199.04     44.20 o
   2   1   9       16.93       37.70     31.78 o
   3   1   9       85.64      113.24     39.22 o
   4   1   9      791.07     -115.77    627.45 o
   5   1   9     2174.91      147.33    674.25 o
 -10   2   9      745.17      729.50     74.03 o
  -9   2   9     1209.94     1133.21     84.35 o
  -8   2   9     4502.64     4348.60    200.48 o
  -7   2   9     1419.31     1432.34     92.88 o
  -6   2   9     3192.04     3024.43    104.38 o
  -4   2   9     1900.38     1860.06     72.43 o
  -3   2   9      187.74      183.73     19.45 o
  -2   2   9      178.37      204.61     25.88 o
  -1   2   9     1357.04     1360.39     57.52 o
   0   2   9      576.63      532.34     58.07 o
   1   2   9     1079.75     1046.33     83.70 o
   2   2   9     1188.63     1050.08     86.45 o
   3   2   9     1627.83     1519.37    106.81 o
   4   2   9     1471.77     1388.07     77.40 o
   5   2   9     1733.90      196.15    692.38 o
 -10   3   9     2319.53     2349.11    135.34 o
  -9   3   9     2316.21     2099.52    122.49 o
  -8   3   9     3450.27     3304.22    162.93 o
  -7   3   9      666.71      545.91     58.79 o
  -6   3   9      668.32      600.85     40.67 o
  -5   3   9      302.83      274.47     31.18 o
  -4   3   9      272.05      325.41     32.49 o
  -3   3   9     3443.80     3084.13    114.94 o
  -2   3   9     6128.22     6023.36    201.75 o
  -1   3   9     7617.73     7695.42    225.99 o
   0   3   9     5348.32     5558.29    265.48 o
   1   3   9     2793.36     2798.82    156.07 o
   2   3   9      694.46      516.95     61.82 o
   3   3   9     1270.49     1172.86     96.05 o
   4   3   9      237.93      264.76     53.95 o
 -10   4   9      887.24     1013.76     88.25 o
  -9   4   9       10.07       17.91     37.34 o
  -8   4   9       45.23       53.59     37.55 o
  -7   4   9      554.25      533.59     39.42 o
  -6   4   9      439.90      384.73     34.32 o
  -5   4   9     1857.40     1863.80    117.83 o
  -4   4   9     1522.73     1392.62    118.26 o
  -3   4   9     4746.26     4672.71    148.88 o
  -2   4   9     6390.67     6253.74    210.12 o
  -1   4   9     5664.17     5501.09    263.32 o
   0   4   9     1937.57     1959.70    124.36 o
   1   4   9      804.56      755.79     72.87 o
   2   4   9      214.70      166.61     46.51 o
   3   4   9      101.00      101.38     29.06 o
   4   4   9      313.95      366.38     42.63 o
 -10   5   9       10.74       -3.47     35.10 o
  -9   5   9     1466.10     1396.60     98.44 o
  -8   5   9      943.37      950.06     53.45 o
  -7   5   9     4808.07     4932.14    239.55 o
  -6   5   9     2125.82     2018.02     81.54 o
  -5   5   9     2358.79     2190.91     84.65 o
  -4   5   9      953.55      878.83     48.85 o
  -3   5   9      940.67      876.27     75.72 o
  -2   5   9       18.12       15.36     18.77 o
  -1   5   9       74.89       84.64     37.63 o
   0   5   9      316.29      374.53     58.86 o
   1   5   9       58.67       30.33     33.87 o
   2   5   9      345.46      427.04     78.07 o
   3   5   9      144.70      175.16     31.27 o
 -10   6   9      971.86      894.74     85.65 o
  -9   6   9     2415.00     2451.08    136.35 o
  -8   6   9     2437.95     2164.90     87.22 o
  -7   6   9     3114.74     2835.97    105.77 o
  -6   6   9       44.49       27.90     21.84 o
  -5   6   9      320.20      303.19     32.71 o
  -4   6   9       13.66       42.47     23.31 o
  -3   6   9      181.09      152.39     26.25 o
  -2   6   9     1437.81     1463.83    106.09 o
  -1   6   9     1208.30     1235.54     98.51 o
   0   6   9     3882.31     3869.71    207.34 o
   1   6   9     1852.80     1944.24    129.27 o
   2   6   9     1835.05     2011.90    125.77 o
  -9   7   9      663.14      766.91     51.48 o
  -8   7   9      230.86      226.47     33.45 o
  -7   7   9       46.98       64.31     25.05 o
  -6   7   9      467.89      436.66     40.16 o
  -5   7   9      217.00      215.67     30.88 o
  -4   7   9     1010.80     1012.71     82.80 o
  -3   7   9      969.20     1026.25     85.44 o
  -2   7   9     2920.71     2860.21    166.11 o
  -1   7   9     1637.94     1648.36    119.02 o
   0   7   9     2063.97     2046.00    134.47 o
   1   7   9      773.54      875.74     82.19 o
   2   7   9      611.39      808.58     84.35 o
  -9   8   9       54.98       75.32     27.70 o
  -8   8   9      880.58      845.53     54.92 o
  -7   8   9     1180.67     1064.63     60.49 o
  -6   8   9     2125.73     2069.26     86.76 o
  -5   8   9     1065.62     1033.49     89.37 o
  -4   8   9     1177.70     1170.06     60.19 o
  -3   8   9      141.60      176.94     50.77 o
  -2   8   9      930.53     1037.73     95.48 o
  -1   8   9      124.57       90.42     43.98 o
   0   8   9      136.83      209.44     50.19 o
   1   8   9       43.98       49.54     37.48 o
  -8   9   9     1915.19     2059.46     90.36 o
  -7   9   9     1781.22     1842.74     83.22 o
  -6   9   9     1645.23     1604.66     75.52 o
  -5   9   9      237.67      232.00     32.99 o
  -4   9   9      105.48      129.64     44.13 o
  -3   9   9        0.37       10.26     40.52 o
  -2   9   9        3.29       10.40     37.99 o
  -1   9   9      560.17      494.93     70.05 o
   0   9   9      575.01      656.99     79.88 o
  -7  10   9       74.39       50.42     27.95 o
  -6  10   9       27.70       35.56     45.46 o
  -5  10   9       52.29       75.98     40.23 o
  -4  10   9      101.95      126.17     47.52 o
  -3  10   9      155.26      203.73     58.57 o
  -2  10   9      310.89      426.89     66.08 o
  -5  11   9      954.98     1067.27     97.21 o
   1 -16  10      465.45      438.02     69.76 o
   2 -16  10      618.63      679.38     81.61 o
  -1 -15  10      801.61      854.15     90.06 o
   0 -15  10     1654.19     1666.92    123.06 o
   1 -15  10      673.82      761.92     83.63 o
   2 -15  10      687.22      721.41     81.54 o
   3 -15  10       83.11      154.91     49.62 o
   4 -15  10      181.17      232.40     53.66 o
  -2 -14  10      637.14      577.69     77.64 o
  -1 -14  10      653.93      619.87     76.70 o
   0 -14  10      988.66      962.12     91.50 o
   1 -14  10       69.30       83.78     47.23 o
   2 -14  10      250.33      252.63     54.45 o
   3 -14  10      215.31      249.16     52.72 o
   4 -14  10      188.11      178.25     36.25 o
   5 -14  10     1170.27     1135.01     66.44 o
  -4 -13  10      384.01      427.91     71.43 o
  -3 -13  10       26.47       54.24     48.97 o
  -2 -13  10       30.75       71.57     46.87 o
  -1 -13  10       61.99      131.37     50.34 o
   0 -13  10      108.78      190.66     54.38 o
   1 -13  10     1525.21     1700.64    120.25 o
   2 -13  10      662.37      650.92     71.79 o
   3 -13  10     1502.48     1403.26     70.14 o
   4 -13  10      566.24      539.61     45.68 o
   5 -13  10      910.39      961.30     60.79 o
   6 -13  10      505.52      442.85     67.89 o
  -4 -12  10        1.53      -17.48     35.24 o
  -3 -12  10      604.15      472.68     69.55 o
  -2 -12  10      510.89      573.14     71.86 o
  -1 -12  10     2284.14     2185.89    138.37 o
   0 -12  10     1444.51     1495.75    111.58 o
   1 -12  10     4581.90     4540.20    227.93 o
   2 -12  10     2533.66     2685.94    142.09 o
   3 -12  10     1464.94     1362.38     90.56 o
   4 -12  10      119.07       91.87     29.03 o
   5 -12  10      283.00      250.03     53.80 o
   6 -12  10        2.42       26.00     40.95 o
  -5 -11  10      513.40      536.38     70.78 o
  -4 -11  10      260.56      196.22     49.76 o
  -3 -11  10     1640.20     1652.91    114.32 o
  -2 -11  10      633.68      539.99     66.15 o
  -1 -11  10     2907.60     2890.54    164.95 o
   0 -11  10     1991.74     1981.29    127.76 o
   1 -11  10     2903.41     2648.90    152.53 o
   2 -11  10      239.60      174.32     42.10 o
   3 -11  10       22.00        6.98     24.34 o
   4 -11  10      338.00      305.42     53.01 o
   5 -11  10       97.98       84.14     44.92 o
   6 -11  10      799.92      720.04     80.24 o
   7 -11  10      917.13      939.95     94.25 o
  -6 -10  10     1147.32     1258.51    104.50 o
  -5 -10  10     2169.53     2090.27    134.76 o
  -4 -10  10      754.52      975.33     89.12 o
  -3 -10  10      708.87      547.21     67.67 o
  -2 -10  10       80.83       49.11     37.19 o
  -1 -10  10      203.21      158.52     47.95 o
   0 -10  10      340.29      347.24     54.17 o
   1 -10  10      276.24      270.98     32.74 o
   2 -10  10     1601.73     1541.34    158.99 o
   3 -10  10     2206.27     2109.91     89.64 o
   4 -10  10      764.93      824.11     80.96 o
   5 -10  10      829.38     1017.44     94.61 o
   6 -10  10     1461.07     1585.96    120.82 o
   7 -10  10      692.88      823.89     93.60 o
  -7  -9  10     1205.70     1272.67    105.08 o
  -6  -9  10      683.93      832.99     83.70 o
  -5  -9  10      927.59      901.24     84.71 o
  -4  -9  10       31.41       71.64     43.26 o
  -3  -9  10       16.20        5.92     37.41 o
  -2  -9  10      334.54      317.99     53.08 o
  -1  -9  10      801.59      949.70     80.81 o
   0  -9  10     4736.88     4772.24    232.77 o
   1  -9  10     5225.80     4862.21    239.52 o
   2  -9  10     7194.46     7104.71    249.05 o
   3  -9  10     3276.24     3370.66    177.95 o
   4  -9  10     1279.31     1281.62    100.03 o
   5  -9  10      242.59      284.84     59.94 o
   6  -9  10      166.99      274.22     63.91 o
   7  -9  10        0.64       -8.67     46.00 o
  -7  -8  10      153.97      149.26     32.21 o
  -6  -8  10      227.26      228.43     53.88 o
  -5  -8  10      185.40      246.56     53.08 o
  -4  -8  10     2189.77     1961.94    125.88 o
  -3  -8  10     1212.90     1084.53     85.22 o
  -2  -8  10     2375.72     2253.06    135.27 o
  -1  -8  10     2446.81     2122.55    126.82 o
   0  -8  10     4514.09     3811.69    378.36 o
   1  -8  10     3577.73     3468.59    179.40 o
   2  -8  10     2245.97     2273.06    127.25 o
   3  -8  10       73.80       93.81     39.72 o
   4  -8  10      240.79      281.88     52.72 o
   5  -8  10      104.94      122.05     47.95 o
   6  -8  10       31.43       36.33     40.95 o
   7  -8  10      625.58      775.86     87.17 o
  -8  -7  10      588.70      574.44     71.71 o
  -7  -7  10      674.86      686.02     50.08 o
  -6  -7  10     2424.22     2213.19    136.86 o
  -5  -7  10     1606.20     1316.86     98.44 o
  -4  -7  10     3718.78     3458.77    181.56 o
  -3  -7  10     2195.84     2029.82    124.58 o
  -2  -7  10     1542.67     1589.28    105.80 o
  -1  -7  10      834.05      916.11     79.80 o
   0  -7  10      313.30      270.20     30.23 o
   1  -7  10      174.56      177.23     40.23 o
   2  -7  10      484.57      468.93     56.69 o
   3  -7  10     2021.36     2188.20    129.06 o
   4  -7  10     1256.64     1215.32     95.04 o
   5  -7  10     1343.13     1378.47    105.66 o
   6  -7  10      389.58      450.51     66.73 o
   7  -7  10     1523.86     1629.29    120.61 o
  -8  -6  10     1883.68     1771.79     81.18 o
  -7  -6  10     1322.54     1300.28     67.52 o
  -6  -6  10     4074.92     4158.95    297.04 o
  -5  -6  10     1369.35     1571.66    107.90 o
  -4  -6  10     1421.73     1341.64     96.56 o
  -3  -6  10       18.67       13.36     37.92 o
  -2  -6  10       13.56       21.95     36.04 o
  -1  -6  10     1387.91     1327.56     70.60 o
   0  -6  10      929.60      891.20     53.73 o
   1  -6  10     4133.11     3989.23    191.17 o
   2  -6  10     4499.56     4338.71    209.58 o
   3  -6  10     7660.23     8121.17    365.07 o
   4  -6  10     1801.72     1718.91    113.02 o
   5  -6  10     1835.01     1798.79    122.77 o
   6  -6  10      339.81      342.69     60.30 o
   7  -6  10      626.92      738.02     82.62 o
  -8  -5  10      474.75      439.04     41.19 o
  -7  -5  10       11.50       11.54     22.73 o
  -6  -5  10      104.27      101.96     27.35 o
  -5  -5  10      369.46      419.02     57.42 o
  -4  -5  10       48.52       80.24     38.57 o
  -3  -5  10     2430.32     2316.25    132.67 o
  -2  -5  10     1460.40     1318.31     91.36 o
  -1  -5  10     3949.63     3831.64    161.34 o
   0  -5  10     4058.74     4236.37    193.84 o
   1  -5  10     7646.60     8046.93    350.41 o
   2  -5  10     2722.47     2703.64    144.58 o
   3  -5  10     3315.65     3062.50    163.51 o
   4  -5  10      123.40      131.30     45.14 o
   5  -5  10      227.66      192.90     49.54 o
   6  -5  10       24.80       23.11     40.95 o
   7  -5  10       10.42      -22.03     36.04 o
  -9  -4  10       14.65       35.30     22.74 o
  -8  -4  10       70.08       23.49     34.81 o
  -7  -4  10      889.87      845.92     61.32 o
  -6  -4  10      579.83      536.09     42.31 o
  -5  -4  10     4355.99     4167.98    204.09 o
  -4  -4  10     6417.62     5134.93    240.20 o
  -3  -4  10     9244.20    10086.06    436.07 o
  -2  -4  10     2027.93     1780.63     68.40 o
  -1  -4  10     2239.21     2086.59     78.74 o
   0  -4  10      393.76      297.07     96.99 o
   1  -4  10      421.31      414.50    243.67 o
   2  -4  10       44.78      409.49    556.31 o
   3  -4  10        6.48       27.30     34.45 o
   4  -4  10      669.96      633.52     69.55 o
   5  -4  10      675.30      627.23     70.56 o
   6  -4  10     1266.63     1244.93    102.55 o
  -9  -3  10     1165.27     1240.89     88.98 o
  -8  -3  10      675.86      737.83     48.56 o
  -7  -3  10     2251.03     2238.85     88.70 o
  -6  -3  10     2462.10     2550.37     95.64 o
  -5  -3  10     4662.46     4449.59    145.37 o
  -4  -3  10     1738.87     1715.16    104.14 o
  -3  -3  10     3250.65     3375.47    112.25 o
  -2  -3  10       40.01       57.74     20.12 o
  -1  -3  10      106.50       23.90     14.16 o
   0  -3  10      170.84       73.97     91.14 o
   1  -3  10      297.90      339.93    190.44 o
   2  -3  10     5609.66     5819.35    250.18 o
   3  -3  10     4141.92     4184.04    210.85 o
   4  -3  10     5535.81     5442.52    264.69 o
   5  -3  10     1868.53     1911.09    125.74 o
   6  -3  10     1199.14     1349.94    107.10 o
  -9  -2  10     1358.22     1533.81     99.74 o
  -8  -2  10      287.05      308.16     49.33 o
  -7  -2  10      851.24      911.20     52.02 o
  -6  -2  10      897.90      762.98     47.52 o
  -5  -2  10      320.56      298.26     32.72 o
  -4  -2  10       54.12       35.67     21.76 o
  -3  -2  10      260.42      277.13     25.89 o
  -2  -2  10     5031.59     5275.40    336.55 o
  -1  -2  10     3080.40     3323.29    160.11 o
   0  -2  10     3476.26     3819.95    184.88 o
   1  -2  10     1709.39     1500.45     97.71 o
   2  -2  10     4944.00     4944.42    236.95 o
   3  -2  10     2363.02     1949.96    143.14 o
   4  -2  10     2432.73      590.11    615.68 o
   5  -2  10      314.31      335.10     58.35 o
   6  -2  10      430.94      482.21     72.94 o
  -9  -1  10      109.08      157.15     44.92 o
  -8  -1  10      124.89       81.10     36.76 o
  -7  -1  10        1.88        6.64     31.85 o
  -6  -1  10      654.54      754.97     46.14 o
  -5  -1  10     1928.00     1871.92     74.78 o
  -4  -1  10     3284.41     3279.89    100.62 o
  -3  -1  10     9218.00     9451.03    225.98 o
  -2  -1  10     7500.05     7549.96    481.78 o
  -1  -1  10     2195.77     2158.16    117.07 o
   0  -1  10     3518.67     3036.57    155.63 o
   1  -1  10      936.97     1025.24     81.54 o
   2  -1  10     1508.75     1484.78    100.82 o
   3  -1  10       76.09       39.27     94.03 o
   4  -1  10      153.89      163.89     86.19 o
   5  -1  10     1111.66      246.42    647.60 o
   6  -1  10      355.14      439.97     71.86 o
 -10   0  10       24.61      -27.95     34.95 o
  -9   0  10      157.29      248.22     48.17 o
  -8   0  10     1141.62     1281.91     90.06 o
  -7   0  10      728.18      629.54     63.91 o
  -6   0  10     3127.64     2888.02    143.65 o
  -5   0  10     5179.88     5077.97    129.28 o
  -4   0  10     7690.51     7955.01    192.99 o
  -3   0  10     3642.77     3739.25    121.67 o
  -2   0  10     2211.14     2249.33     82.46 o
  -1   0  10      107.58       75.89     21.27 o
   0   0  10       58.16       41.31     34.02 o
   1   0  10      107.63      100.39     39.00 o
   2   0  10       49.10       74.82     35.97 o
   3   0  10     3470.39     3350.67    139.64 o
   4   0  10     2067.68      356.55    567.58 o
   5   0  10     2082.32       -3.11    689.20 o
 -10   1  10     1517.03     1652.47    108.69 o
  -9   1  10     1217.86     1240.17     89.91 o
  -8   1  10     1659.81     1770.77    108.69 o
  -7   1  10      941.86      973.38     76.63 o
  -6   1  10      938.38      825.12     69.98 o
  -5   1  10     1039.58      889.18     47.11 o
  -4   1  10     2100.13     2342.75    119.89 o
  -3   1  10      453.94      527.56     29.57 o
  -2   1  10      875.67      829.68     96.34 o
  -1   1  10     1658.07     1616.73     99.66 o
   0   1  10     1226.25     1253.88     76.55 o
   1   1  10     2792.79     2739.24    150.65 o
   2   1  10     1647.86     1754.88    116.64 o
   3   1  10     3567.89     3465.13    186.91 o
   4   1  10     1199.24      383.13    698.66 o
   5   1  10      942.63      -26.07    673.74 o
 -10   2  10     1557.94     1455.24    102.41 o
  -9   2  10      621.57      773.84     73.88 o
  -8   2  10      665.22      685.15     68.68 o
  -7   2  10        1.68      -27.73     30.77 o
  -6   2  10        1.07       -4.35     16.31 o
  -5   2  10      454.93      328.03     41.89 o
  -4   2  10     1927.30     1899.52     75.42 o
  -3   2  10     7844.57     7401.95    288.74 o
  -2   2  10     4987.77     5229.58    162.35 o
  -1   2  10     5219.56     5253.76    161.99 o
   0   2  10     1891.02     1963.96    119.60 o
   1   2  10     1892.94     1782.47    113.24 o
   2   2  10     1272.11     1066.55     86.81 o
   3   2  10      335.77      287.44     54.96 o
   4   2  10        0.38       20.20    171.16 o
 -10   3  10       86.89      127.32     46.94 o
  -9   3  10      100.09       42.75     39.94 o
  -8   3  10      132.86       88.90     41.17 o
  -7   3  10     1425.68     1325.60     89.84 o
  -6   3  10      385.38      384.73     44.78 o
  -5   3  10     5288.72     5477.93    171.84 o
  -4   3  10     3853.52     3843.65    127.59 o
  -3   3  10     5567.35     5348.99    202.87 o
  -2   3  10     1914.04     1871.66     75.80 o
  -1   3  10     2964.46     2993.60    160.04 o
   0   3  10      115.52      107.97     41.82 o
   1   3  10      164.56      167.84     45.93 o
   2   3  10        8.84      -31.56     32.57 o
   3   3  10      181.39      225.54     53.08 o
   4   3  10     1413.06     1447.37    112.88 o
 -10   4  10      783.90      891.41     84.06 o
  -9   4  10     1951.40     2029.90    122.56 o
  -8   4  10     1653.91     1480.30     97.79 o
  -7   4  10     2424.42     2272.90     88.52 o
  -6   4  10      765.90      743.55     46.79 o
  -5   4  10     2587.67     2518.32    105.37 o
  -4   4  10      403.29      394.99     34.88 o
  -3   4  10      520.87      529.28     38.42 o
  -2   4  10      225.11      236.18     27.72 o
  -1   4  10      228.32      303.54     50.12 o
   0   4  10     1181.04     1308.41    101.40 o
   1   4  10      580.31      629.83     71.57 o
   2   4  10      954.94      794.42     75.54 o
   3   4  10      510.77      583.76     70.92 o
  -9   5  10     2520.01     2393.74    135.05 o
  -8   5  10      732.94      784.02     73.81 o
  -7   5  10      830.71      765.88     59.29 o
  -6   5  10        1.56        1.97     19.50 o
  -5   5  10        3.82      -13.17     20.57 o
  -4   5  10      515.01      511.17     39.20 o
  -3   5  10      903.70      912.06     63.63 o
  -2   5  10     4043.36     3969.88    206.48 o
  -1   5  10     2527.31     2633.87    153.76 o
   0   5  10     2688.17     2717.07    160.47 o
   1   5  10     1176.71     1089.01     91.79 o
   2   5  10     1047.21      991.08     88.83 o
  -9   6  10      266.02      278.12     51.49 o
  -8   6  10      129.49      162.49     29.47 o
  -7   6  10      159.23      242.47     32.53 o
  -6   6  10     1117.57     1076.88     74.86 o
  -5   6  10      571.68      615.19     52.32 o
  -4   6  10     2277.44     2115.85     84.49 o
  -3   6  10     2274.47     2285.48    140.61 o
  -2   6  10     3382.09     3500.30    189.94 o
  -1   6  10      843.72      902.90     85.87 o
   0   6  10      985.90     1114.29    100.89 o
   1   6  10       98.98      147.83     45.50 o
   2   6  10      305.38      326.72     58.14 o
  -9   7  10      854.02      762.28     76.26 o
  -8   7  10     1690.48     1677.05     76.65 o
  -7   7  10     1480.41     1318.80     65.83 o
  -6   7  10     1784.70     1768.42     76.88 o
  -5   7  10      519.44      570.97     64.93 o
  -4   7  10      597.93      579.16     42.65 o
  -3   7  10      710.43      851.91     84.06 o
  -2   7  10      225.90      222.80     55.18 o
  -1   7  10      159.23      156.57     52.07 o
   0   7  10        6.45       34.45     43.62 o
   1   7  10      408.14      447.62     65.72 o
  -8   8  10     1803.21     1789.44     82.34 o
  -7   8  10      464.88      425.70     41.07 o
  -6   8  10      330.87      310.30     40.19 o
  -5   8  10       25.27       19.06     33.69 o
  -4   8  10       17.50       32.14     34.02 o
  -3   8  10      109.41       82.55     44.70 o
  -2   8  10      373.25      374.10     63.63 o
  -1   8  10     1543.75     1657.17    123.35 o
   0   8  10      803.90      958.36     94.03 o
  -7   9  10       43.77       15.35     25.17 o
  -6   9  10       19.81       23.40     25.61 o
  -5   9  10      277.59      357.49     60.95 o
  -4   9  10      339.47      332.57     59.65 o
  -3   9  10     1156.71     1221.46    105.30 o
  -2   9  10      837.96      899.72     94.83 o
  -5  10  10      598.52      559.20     75.40 o
  -4  10  10      160.00      213.41     53.23 o
  -1 -15  11      111.56      174.85     56.98 o
   0 -15  11       76.62       67.89     51.13 o
   1 -15  11      104.69      126.53     51.78 o
   2 -15  11      108.90       32.21     47.74 o
   3 -15  11      349.07      383.42     62.76 o
   4 -15  11      384.03      393.74     64.28 o
  -2 -14  11       42.52       28.89     49.69 o
  -1 -14  11      598.50      629.83     76.34 o
   0 -14  11      662.75      712.81     82.69 o
   1 -14  11     1269.86     1356.30    108.55 o
   2 -14  11      397.80      410.07     62.54 o
   3 -14  11      632.87      737.37     79.37 o
   4 -14  11      497.77      571.88     47.06 o
   5 -14  11     1216.96     1153.60     66.18 o
  -3 -13  11      705.93      714.55     85.51 o
  -2 -13  11     1054.96      927.60     91.14 o
  -1 -13  11     2150.78     2371.93    149.71 o
   0 -13  11     1562.09     1477.92    110.64 o
   1 -13  11     2129.52     2154.48    138.66 o
   2 -13  11      319.17      322.97     58.93 o
   3 -13  11      409.65      422.63     59.15 o
   4 -13  11       21.88       25.30     39.36 o
   5 -13  11       27.14       19.02     54.45 o
  -4 -12  11      381.01      408.91     65.29 o
  -3 -12  11      822.27      886.00     87.96 o
  -2 -12  11     1626.53     1462.68    108.91 o
  -1 -12  11     1106.42     1057.23     92.51 o
   0 -12  11      177.42      173.62     53.37 o
   1 -12  11      265.94      242.01     52.43 o
   2 -12  11      210.39      225.26     51.57 o
   3 -12  11       29.64       43.30     25.46 o
   4 -12  11      428.81      481.11     44.16 o
   5 -12  11      489.50      463.94     65.14 o
   6 -12  11     1995.04     1957.46    132.81 o
  -5 -11  11      466.10      421.84     67.38 o
  -4 -11  11       48.18       49.18     42.39 o
  -3 -11  11       36.14       -6.64     36.69 o
  -2 -11  11       56.17        3.90     39.14 o
  -1 -11  11      146.22      122.77     48.89 o
   0 -11  11     1303.60     1289.42    100.68 o
   1 -11  11      842.55      874.23     83.63 o
   2 -11  11     2115.22     2070.99    134.80 o
   3 -11  11      837.97      750.70     51.37 o
   4 -11  11     2043.31     1925.75    123.50 o
   5 -11  11      845.06      895.96     86.45 o
   6 -11  11     1448.95     1549.41    119.02 o
  -6 -10  11      122.92       85.80     44.42 o
  -5 -10  11       47.90      105.59     45.57 o
  -4 -10  11      409.49      464.02     66.15 o
  -3 -10  11      188.08      126.24     46.22 o
  -2 -10  11     1894.11     2001.95    130.43 o
  -1 -10  11     3011.45     3144.04    175.28 o
   0 -10  11     6221.38     5918.31    280.43 o
   1 -10  11     3387.99     3078.17    167.62 o
   2 -10  11     3638.46     3450.01    137.15 o
   3 -10  11      759.94      845.34     78.72 o
   4 -10  11      593.02      650.27     73.30 o
   5 -10  11       58.98       77.20     46.08 o
   6 -10  11        8.55       42.61     41.82 o
  -6  -9  11      310.94      307.37     58.79 o
  -5  -9  11      389.24      484.67     65.36 o
  -4  -9  11     1908.25     1544.72    109.12 o
  -3  -9  11     1041.32      949.77     85.44 o
  -2  -9  11     2466.15     2407.10    142.49 o
  -1  -9  11     1657.14     1544.29    107.68 o
   0  -9  11     3167.80     3132.55    169.93 o
   1  -9  11      460.46      526.76     40.93 o
   2  -9  11      147.92      148.43     30.23 o
   3  -9  11       34.04       26.07     39.72 o
   4  -9  11       27.52      -23.69     38.71 o
   5  -9  11      592.66      675.91     78.36 o
   6  -9  11     1002.41      954.68     94.39 o
  -7  -8  11      700.39      694.96     52.75 o
  -6  -8  11     2109.39     1973.06    129.20 o
  -5  -8  11     1030.60      785.32     78.94 o
  -4  -8  11     1867.33     1950.38    125.74 o
  -3  -8  11      120.16      112.09     43.33 o
  -2  -8  11      427.97      401.04     60.23 o
  -1  -8  11      219.51      238.04     46.65 o
   0  -8  11       61.29       83.27     40.52 o
   1  -8  11     1803.38     1761.95     75.82 o
   2  -8  11     2646.03     2626.07    140.04 o
   3  -8  11     2376.98     2195.50    128.19 o
   4  -8  11     1386.04     1429.82    103.27 o
   5  -8  11     2015.19     1852.52    125.01 o
   6  -8  11      767.40      869.24     83.56 o
  -7  -7  11     1187.14     1280.92    123.75 o
  -6  -7  11     1828.61     1956.52    127.32 o
  -5  -7  11        6.95       30.48     39.58 o
  -4  -7  11        3.16       34.38     38.06 o
  -3  -7  11      950.63      923.70     83.34 o
  -2  -7  11      479.88      415.70     57.85 o
  -1  -7  11     3797.51     3548.11    182.36 o
   0  -7  11     3675.07     3492.50    121.70 o
   2  -7  11     4675.56     4527.78    218.54 o
   3  -7  11     4845.04     4847.14    236.23 o
   4  -7  11     1071.94     1123.31     93.24 o
   5  -7  11      608.10      649.91     75.33 o
   6  -7  11       33.71       37.41     43.84 o
  -8  -6  11       33.87       43.17     26.43 o
  -7  -6  11       32.81       35.43     25.58 o
  -6  -6  11       11.35       -7.87     23.48 o
  -5  -6  11      849.69      794.93     76.05 o
  -4  -6  11      570.55      544.83     62.40 o
  -3  -6  11     2945.20     3369.22    177.81 o
  -2  -6  11     3163.23     2957.78    158.81 o
  -1  -6  11     3734.37     3592.16    183.44 o
   0  -6  11     3897.47     3593.93    124.84 o
   1  -6  11     4177.03     4225.90    202.72 o
   2  -6  11      462.19      387.61     53.37 o
   3  -6  11      501.22      372.08     55.61 o
   4  -6  11       63.95        7.15     39.79 o
   5  -6  11       53.41       23.18     39.36 o
   6  -6  11      488.66      498.46     70.85 o
  -8  -5  11      171.81      177.32     31.87 o
  -7  -5  11     2654.32     2719.73    147.22 o
  -6  -5  11     3606.49     3545.60    126.59 o
  -5  -5  11     5590.95     5746.42    271.40 o
  -4  -5  11     2531.98     2413.38    137.58 o
  -3  -5  11     1677.12     1903.94    120.32 o
  -2  -5  11      184.52      240.20     48.75 o
  -1  -5  11      127.15      153.46     31.27 o
   0  -5  11       33.08       23.90     27.80 o
   1  -5  11       18.50      -15.02     28.74 o
   2  -5  11     1813.57     1797.27    109.99 o
   3  -5  11      999.96      890.55     78.58 o
   4  -5  11     3540.56     3834.90    202.65 o
   5  -5  11      613.53      659.23     76.70 o
   6  -5  11     1614.24     1640.70    123.06 o
  -9  -4  11      928.77      945.51     79.95 o
  -8  -4  11      893.41      884.28     54.59 o
  -7  -4  11     2648.86     2568.41    101.76 o
  -6  -4  11     1428.67     1350.91     66.31 o
  -5  -4  11     2270.13     2290.03    132.74 o
  -4  -4  11      533.64      507.85     57.78 o
  -3  -4  11       10.83       22.97     34.88 o
  -2  -4  11      231.75      152.61     22.85 o
  -1  -4  11      195.19      158.83     67.43 o
   0  -4  11     4690.30     4512.68    208.07 o
   1  -4  11     4814.71     4857.27    209.40 o
   2  -4  11    11245.33    11621.13    456.70 o
   3  -4  11     3476.50     3449.24    182.36 o
   4  -4  11     2599.58     2635.03    154.70 o
   5  -4  11      203.26      228.36     53.15 o
   6  -4  11      724.90      746.47     84.57 o
  -9  -3  11      158.45      140.25     42.25 o
  -8  -3  11      110.90      113.60     40.08 o
  -7  -3  11      424.65      475.58     39.93 o
  -6  -3  11       22.90       24.83     32.64 o
  -5  -3  11      311.13      264.25     32.03 o
  -4  -3  11     1672.80     1830.42    112.37 o
  -3  -3  11     2565.42     2501.64    138.01 o
  -2  -3  11     2377.27     2616.35     95.71 o
  -1  -3  11     1311.39      801.50     59.51 o
   0  -3  11     3092.09     2610.59    267.03 o
   1  -3  11     3260.08     2848.23    417.04 o
   2  -3  11     4926.43     4717.22    210.94 o
   3  -3  11      395.19      343.03     87.53 o
   4  -3  11      673.28      712.24     73.23 o
   5  -3  11       14.64       23.69     34.67 o
  -9  -2  11       31.49      -12.21     34.02 o
  -8  -2  11      597.86      629.76     66.73 o
  -7  -2  11      823.67      860.94     74.96 o
  -6  -2  11     2775.95     2621.30     97.22 o
  -5  -2  11     5639.19     5395.52    169.96 o
  -4  -2  11     6716.82     6497.35    199.42 o
  -3  -2  11      477.19      494.87     42.86 o
  -2  -2  11     2001.78     1950.10    129.74 o
  -1  -2  11      960.36     1060.05     76.84 o
   0  -2  11     1106.06     1188.31     84.06 o
   1  -2  11       93.43       57.70     35.53 o
   2  -2  11       17.41      432.67    555.88 o
   3  -2  11     2799.20     2896.83    162.86 o
   4  -2  11      974.70       31.42    521.79 o
   5  -2  11     1211.21     1350.95    106.74 o
  -9  -1  11      367.23      473.91     62.83 o
  -8  -1  11     1571.83     1565.45    101.76 o
  -7  -1  11     2113.53     2012.85    116.85 o
  -6  -1  11     3430.51     3473.65    167.33 o
  -5  -1  11     4432.44     4437.37    143.39 o
  -4  -1  11     2407.23     2616.85     97.09 o
  -3  -1  11       18.63       38.34     16.76 o
  -2  -1  11      406.43      392.48     34.07 o
  -1  -1  11       92.87      110.71     34.30 o
   0  -1  11      362.60      314.30     47.30 o
   1  -1  11     3182.78     2868.08    155.49 o
   2  -1  11     2769.18     2623.98    149.21 o
   4  -1  11     2069.35      202.43    513.05 o
   5  -1  11     1567.45     -332.14    488.79 o
  -9   0  11      363.55      366.08     57.34 o
  -8   0  11      464.27      503.30     62.25 o
  -7   0  11      120.79      147.18     42.61 o
  -6   0  11      407.03      338.71     50.70 o
  -5   0  11        8.23       34.95     31.05 o
  -4   0  11      156.35      126.87     23.62 o
  -3   0  11      568.76      552.06     34.08 o
  -2   0  11      572.03      510.41     36.62 o
  -1   0  11     2624.94     2665.63     93.89 o
   0   0  11     1102.81     1105.94     51.99 o
   1   0  11     4596.76     4642.10    228.22 o
   2   0  11     3482.74     3468.52    184.81 o
   3   0  11     1720.30      -69.04    540.93 o
   4   0  11      363.63      270.09    290.07 o
  -9   1  11        6.91      -35.10     34.30 o
  -8   1  11       17.15       84.50     40.15 o
  -7   1  11      681.49      692.52     68.61 o
  -6   1  11     1143.68      981.62     76.99 o
  -5   1  11     3962.07     3867.39    187.12 o
  -4   1  11     3449.91     3430.22    115.63 o
  -3   1  11     5781.76     6078.53    185.83 o
  -2   1  11     1235.77     1279.90     61.53 o
  -1   1  11     2006.85     2020.44    170.62 o
   0   1  11      532.38      469.94     57.78 o
   1   1  11     1319.78     1088.72     87.89 o
   2   1  11       11.44       32.86     39.29 o
   3   1  11        0.06      -31.34     35.24 o
   4   1  11      647.66      563.44     80.74 o
  -9   2  11      689.67      720.97     73.23 o
  -8   2  11      483.88      480.05     62.25 o
  -7   2  11     1882.40     1995.23    116.85 o
  -6   2  11     1380.56     1410.03     93.24 o
  -5   2  11     3431.83     3469.06    118.13 o
  -4   2  11     3082.19     3036.04    106.91 o
  -3   2  11     3978.53     4143.34    135.44 o
  -2   2  11      564.87      505.04     48.03 o
  -1   2  11      631.92      701.55     69.55 o
   0   2  11      120.40      116.49     41.02 o
   1   2  11      149.99      144.51     44.20 o
   2   2  11     2364.54     2466.54    150.07 o
   3   2  11     1308.77     1349.94    104.29 o
  -9   3  11     1343.14     1309.43     97.21 o
  -8   3  11      417.87      453.40     57.70 o
  -7   3  11      802.55      879.50     75.11 o
  -6   3  11      356.20      338.68     33.40 o
  -5   3  11      837.62      868.31     49.55 o
  -4   3  11        0.05       -5.48     19.71 o
  -3   3  11        3.36       25.06     20.70 o
  -2   3  11      940.19      838.51     62.54 o
  -1   3  11      331.92      425.09     58.50 o
   0   3  11     1500.75     1645.97    110.28 o
   1   3  11      892.01      911.28     83.99 o
   2   3  11     1915.15     1907.48    129.35 o
   3   3  11      868.44     1012.89     89.99 o
  -9   4  11      599.83      665.08     70.34 o
  -8   4  11        3.89      -21.38     30.91 o
  -7   4  11        2.27      -10.69     18.66 o
  -6   4  11      479.54      489.95     39.37 o
  -5   4  11      135.26      159.41     28.49 o
  -4   4  11     3068.03     3184.60    128.12 o
  -3   4  11     2193.34     2155.36     84.10 o
  -2   4  11     4121.48     4159.17    212.91 o
  -1   4  11     1029.55     1046.83     89.70 o
   0   4  11     2086.79     2189.21    137.65 o
   1   4  11      334.03      334.81     58.79 o
   2   4  11      385.41      339.65     63.63 o
  -9   5  11      175.92      206.26     48.10 o
  -8   5  11      480.82      485.83     60.95 o
  -7   5  11      239.21      224.86     30.85 o
  -6   5  11     1501.93     1449.86     67.89 o
  -5   5  11      977.63     1002.44     54.84 o
  -4   5  11     3749.92     3703.85    127.12 o
  -3   5  11     3010.77     3174.23    175.06 o
  -2   5  11     2546.58     2408.98    145.81 o
  -1   5  11      120.58      120.17     44.78 o
   0   5  11      230.36      242.44     53.52 o
   1   5  11       89.93      117.57     49.98 o
  -9   6  11     1189.99     1185.35     89.41 o
  -8   6  11     1200.68     1150.03     59.39 o
  -7   6  11      454.07      458.35     40.06 o
  -6   6  11     1096.37     1130.55     76.19 o
  -5   6  11      249.78      300.86     34.54 o
  -4   6  11      492.66      513.37     40.46 o
  -3   6  11       34.43       35.53     33.51 o
  -2   6  11        1.33      -16.76     35.46 o
  -1   6  11      579.29      615.17     73.95 o
   0   6  11      220.81      158.38     53.15 o
   1   6  11      384.62      389.63     65.86 o
  -8   7  11      205.93      206.57     55.10 o
  -7   7  11        6.77       15.97     21.76 o
  -6   7  11       72.43       57.58     24.81 o
  -5   7  11       59.53       47.70     23.73 o
  -4   7  11       85.44      134.62     45.21 o
  -3   7  11     1690.48     1594.70    117.14 o
  -2   7  11     1577.72     1742.03    126.39 o
  -1   7  11     1980.61     2095.18    139.67 o
   0   7  11      511.69      570.18     77.28 o
  -7   8  11      284.08      305.64     37.89 o
  -6   8  11      189.88      232.40     34.51 o
  -5   8  11      685.46      709.56     76.34 o
  -4   8  11     1443.86     1605.53    119.74 o
  -3   8  11     1724.14     1983.82    137.44 o
  -2   8  11      822.30      942.40     94.75 o
  -5   9  11      423.69      507.85     71.71 o
  -4   9  11      427.11      409.85     70.41 o
   0 -15  12      375.00      478.24     73.95 o
   1 -15  12      826.57      866.79     92.66 o
   2 -15  12      288.68      347.67     66.01 o
  -2 -14  12      967.27      990.93     98.15 o
  -1 -14  12     1158.11     1242.77    108.33 o
   0 -14  12      446.56      540.06     76.77 o
   1 -14  12      326.39      400.53     66.44 o
   2 -14  12        4.12       12.93     39.00 o
   3 -14  12       19.64       27.59     43.26 o
   4 -14  12      121.09      114.90     47.38 o
  -3 -13  12      834.14      861.80     89.70 o
  -2 -13  12      262.15      370.71     64.42 o
  -1 -13  12      221.63      223.96     59.80 o
   0 -13  12       10.43       27.44     47.02 o
   1 -13  12       10.64       15.09     40.88 o
   2 -13  12      472.85      520.78     66.95 o
   3 -13  12      377.86      332.79     56.26 o
   4 -13  12     1389.30     1423.39     73.57 o
  -4 -12  12       55.79       96.92     44.13 o
  -3 -12  12        0.83       23.90     36.25 o
  -2 -12  12      271.81      255.37     56.98 o
  -1 -12  12      546.16      456.58     68.39 o
   0 -12  12     1450.40     1641.42    120.17 o
   1 -12  12      567.19      636.98     71.79 o
   2 -12  12     1548.56     1540.31    111.44 o
   3 -12  12      971.09      871.20     57.78 o
   4 -12  12     1357.54     1283.30     69.01 o
   5 -12  12      448.84      412.38     62.47 o
  -5 -11  12       74.41       36.25     42.10 o
  -4 -11  12      417.62      501.28     68.18 o
  -3 -11  12     1068.55     1010.22     90.93 o
  -2 -11  12     2368.13     2171.95    139.67 o
  -1 -11  12     2719.04     3091.53    177.30 o
   0 -11  12     3595.90     3308.77    181.27 o
   1 -11  12      624.08      604.05     68.18 o
   2 -11  12      629.14      622.47     70.56 o
   3 -11  12      218.60      235.11     34.72 o
   4 -11  12       60.39       73.16     43.48 o
   5 -11  12      236.94      266.13     59.51 o
  -6 -10  12      597.27      599.43     74.39 o
  -5 -10  12      382.24      364.35     62.61 o
  -4 -10  12      996.21      805.91     82.55 o
  -3 -10  12     1016.33      928.97     87.68 o
  -2 -10  12     1523.66     1414.80    109.12 o
  -1 -10  12      596.73      625.64     70.99 o
   0 -10  12     1253.84     1287.40     97.86 o
   1 -10  12        8.42       34.74     34.52 o
   2 -10  12       12.96       11.40     23.23 o
   3 -10  12      671.24      700.75     72.80 o
   4 -10  12      457.10      571.84     71.14 o
   5 -10  12     2115.28     2520.78    158.38 o
  -6  -9  12      623.11      714.91     79.08 o
  -5  -9  12      191.38      311.27     59.08 o
  -4  -9  12      657.76      663.05     74.89 o
  -3  -9  12        5.79       23.69     38.42 o
  -2  -9  12        0.45      -12.35     34.67 o
  -1  -9  12      327.40      301.66     52.29 o
   0  -9  12     1024.07      924.71     84.71 o
   1  -9  12     4118.11     3503.69    183.73 o
   2  -9  12      942.66      946.38    109.85 o
   3  -9  12     2878.97     2721.48    152.10 o
   4  -9  12      814.59      923.19     83.56 o
   5  -9  12     1411.08     1369.95    106.60 o
   6  -9  12      793.63      966.74     91.14 o
  -7  -8  12      135.50      163.92     55.83 o
  -6  -8  12       31.35      -19.57     33.94 o
  -5  -8  12       88.30      104.14     42.97 o
  -4  -8  12       35.17       29.18     40.66 o
  -3  -8  12     1353.97     1337.88    100.89 o
  -2  -8  12     1034.56      951.29     88.54 o
  -1  -8  12     5673.87     5891.80    280.36 o
   0  -8  12     4884.67     4381.82    220.34 o
   1  -8  12     5574.40     5006.23    167.86 o
   2  -8  12     1433.72     1548.40     99.38 o
   3  -8  12     1251.49     1277.29     95.91 o
   4  -8  12      165.66      158.09     48.89 o
   5  -8  12      270.42      256.89     55.61 o
   6  -8  12      173.91      186.83     53.44 o
  -7  -7  12      153.79      145.28     32.26 o
  -6  -7  12      223.07      307.80     56.26 o
  -5  -7  12     1934.13     2072.07    134.98 o
  -4  -7  12      875.67      909.69     84.14 o
  -3  -7  12     2950.32     2998.44    167.77 o
  -2  -7  12     1890.76     2080.45    128.62 o
  -1  -7  12     6119.07     5976.59    282.81 o
   0  -7  12      861.47      690.86     66.95 o
   1  -7  12      945.64      888.81     69.11 o
   2  -7  12       10.34      -20.51     30.91 o
   3  -7  12       42.15       77.93     39.07 o
   4  -7  12      563.30      586.50     69.91 o
   5  -7  12      352.99      403.93     66.95 o
   6  -7  12     1826.90     1963.31    137.36 o
  -8  -6  12     1189.95     1268.98     68.80 o
  -7  -6  12     2540.97     2772.34    109.56 o
  -6  -6  12     1547.97     1397.93     71.20 o
  -5  -6  12     2617.84     2516.23    147.69 o
  -4  -6  12      123.80      124.80     43.62 o
  -3  -6  12      745.04      675.33     72.15 o
  -2  -6  12       47.22        8.81     30.84 o
  -1  -6  12      320.72      314.74     51.78 o
   0  -6  12     1029.26      983.49     54.20 o
   1  -6  12     1615.39     1441.08     91.86 o
   2  -6  12     4006.26     4297.03    211.32 o
   3  -6  12     1399.13     1369.95    100.96 o
   4  -6  12     2168.76     2247.64    141.34 o
   5  -6  12     1161.97     1299.39    105.80 o
  -8  -5  12      712.63      793.98     86.16 o
  -7  -5  12     1259.79     1267.65     66.91 o
  -6  -5  12      510.89      520.09     44.02 o
  -5  -5  12      450.24      447.33     61.32 o
  -4  -5  12        4.07       -7.08     34.74 o
  -3  -5  12       53.10       44.05     38.49 o
  -2  -5  12     2489.05     2644.42    148.48 o
  -1  -5  12     4330.00     4295.88    143.57 o
   0  -5  12     8090.02     8123.55    353.08 o
   1  -5  12     7331.38     7333.46    327.52 o
   2  -5  12     4497.41     4284.90    211.82 o
   3  -5  12      591.14      666.09     70.41 o
   4  -5  12      901.10      959.88     86.88 o
   5  -5  12      237.38      210.52     55.25 o
  -8  -4  12        6.11       10.33     34.95 o
  -7  -4  12        1.46      -15.45     35.39 o
  -6  -4  12      907.42      893.23     55.61 o
  -5  -4  12     1912.24     1815.69    114.32 o
  -4  -4  12     2671.00     2842.37    156.07 o
  -3  -4  12      965.97      951.21     81.46 o
  -2  -4  12     4239.25     4336.97    212.91 o
  -1  -4  12     2282.19     1883.76    111.33 o
   0  -4  12     3299.46     1072.40    209.80 o
   1  -4  12     1937.13     2035.79    152.20 o
   2  -4  12     1408.59     1415.62     91.91 o
   3  -4  12       45.16       12.78     35.97 o
   4  -4  12       17.67       24.63     37.34 o
   5  -4  12      393.04      379.52     64.78 o
  -9  -3  12      246.69      257.83     52.65 o
  -8  -3  12     1258.25     1157.62     88.90 o
  -7  -3  12     1650.03     1608.20    103.13 o
  -6  -3  12     4215.17     4210.83    142.35 o
  -5  -3  12     2946.76     2735.40    102.07 o
  -4  -3  12     2911.02     3642.21    185.61 o
  -3  -3  12     2176.18     2375.97    133.25 o
  -2  -3  12     1347.55     1441.35     85.69 o
  -1  -3  12      254.40      279.78     39.22 o
   0  -3  12       29.42       23.94     65.61 o
   1  -3  12     2814.01     1590.94    271.98 o
   2  -3  12     1747.29     1707.70    155.56 o
   3  -3  12     2767.77      471.02    518.61 o
   4  -3  12      540.10      516.74     65.86 o
   5  -3  12      971.51     1023.87     92.66 o
  -9  -2  12      834.60      951.29     85.29 o
  -8  -2  12     2024.92     2076.55    123.21 o
  -7  -2  12     1384.26     1379.33     95.91 o
  -6  -2  12     2419.40     2546.05    136.28 o
  -5  -2  12     1334.32     1390.12     64.89 o
  -4  -2  12      119.59      121.00     26.60 o
  -3  -2  12       22.76       74.44     20.80 o
  -2  -2  12       93.85       95.11     36.11 o
  -1  -2  12     1653.40     1752.21    105.08 o
   0  -2  12     2933.53     2972.73    155.92 o
   1  -2  12     6339.23     6302.39    207.13 o
   2  -2  12     2719.22     2781.35    156.00 o
   4  -2  12      918.47      -98.80    452.75 o
  -9  -1  12       33.30      -23.62     37.48 o
  -8  -1  12      366.78      322.10     55.32 o
  -7  -1  12       11.07       19.50     34.16 o
  -6  -1  12        4.88       -5.85     30.84 o
  -5  -1  12      820.32      809.59     69.33 o
  -4  -1  12     1570.26     1541.01     68.13 o
  -3  -1  12     3422.52     3491.42    110.46 o
  -2  -1  12     1106.60     1143.13     82.62 o
  -1  -1  12     3764.29     4096.26    199.11 o
   0  -1  12     2340.33     2528.14    140.76 o
   1  -1  12     3661.06     3802.98    195.07 o
   2  -1  12      282.46      268.85     54.28 o
   3  -1  12      924.18      877.58    396.27 o
   4  -1  12        3.47      -12.02     65.94 o
  -9   0  12      195.58      210.96     50.99 o
  -8   0  12      362.29      326.36     56.84 o
  -7   0  12     2174.37     2191.89    125.09 o
  -6   0  12     2960.28     2897.98    148.34 o
  -5   0  12     5772.39     5878.15    253.06 o
  -4   0  12     2833.95     3216.67    110.50 o
  -3   0  12     3988.98     4169.37    292.64 o
  -2   0  12      756.21      710.98     43.28 o
  -1   0  12     1153.30     1187.87     55.21 o
   0   0  12       25.43       52.36     35.17 o
   1   0  12       30.48       59.00     37.84 o
   2   0  12      969.53     1109.66     90.93 o
   3   0  12      425.94      441.78    100.13 o
   4   0  12     1071.20      265.70    487.49 o
  -9   1  12      785.66      832.70     80.53 o
  -8   1  12      592.35      685.15     73.01 o
  -7   1  12     2101.90     2190.51    124.07 o
  -6   1  12     2411.67     2372.15    130.07 o
  -5   1  12     3535.71     3491.56    167.12 o
  -4   1  12      820.86      786.71     48.06 o
  -3   1  12     1275.37     1236.99     60.48 o
  -2   1  12      200.41      161.50     26.09 o
  -1   1  12        9.03      -20.58     29.25 o
   0   1  12     1591.35     1665.26    109.99 o
   1   1  12     1419.16     1508.75    107.03 o
   2   1  12     2699.22     2661.68    157.95 o
   3   1  12     2009.00     2411.65    158.38 o
  -9   2  12      473.57      549.81     69.62 o
  -8   2  12       86.67       49.47     36.54 o
  -7   2  12      644.44      656.34     68.90 o
  -6   2  12       15.00       23.54     34.74 o
  -5   2  12        0.92      -14.65     19.70 o
  -4   2  12     1872.24     1919.52     88.14 o
  -3   2  12      671.93      668.76     43.59 o
  -2   2  12     2545.05     2782.08    100.53 o
  -1   2  12      253.68      290.90     51.20 o
   0   2  12     1891.60     1981.00    126.17 o
   1   2  12      885.55      877.62     83.34 o
   2   2  12     2096.85     2034.37    135.92 o
   3   2  12      603.56      690.28     78.79 o
  -9   3  12       29.47       33.51     31.63 o
  -8   3  12      253.50      256.31     48.46 o
  -7   3  12      186.19      145.38     42.61 o
  -6   3  12     1946.91     2014.38     82.16 o
  -5   3  12     1615.16     1698.54     74.51 o
  -4   3  12     5081.21     5251.11    182.68 o
  -3   3  12     2833.40     2792.05    102.01 o
  -2   3  12     2493.90     2540.42    145.60 o
  -1   3  12      377.07      430.58     60.09 o
   0   3  12     1328.85     1268.48     98.51 o
   1   3  12       20.43       28.24     38.78 o
   2   3  12        1.08        6.43     37.55 o
  -9   4  12      172.15      199.76     46.87 o
  -8   4  12      415.95      336.84     55.32 o
  -7   4  12      835.64      809.23     74.68 o
  -6   4  12     2904.92     2924.20    154.98 o
  -5   4  12     2639.99     2859.29    106.18 o
  -4   4  12     3349.97     3500.52    172.50 o
  -3   4  12      379.84      366.30     57.92 o
  -2   4  12      254.74      247.43     51.71 o
  -1   4  12       33.59       28.53     38.71 o
   0   4  12       45.66       -3.39     37.05 o
   1   4  12      350.92      428.63     65.86 o
  -8   5  12      406.39      421.77     58.43 o
  -7   5  12      234.45      278.86     67.67 o
  -6   5  12      650.12      704.89     63.59 o
  -5   5  12        7.26       -4.39     26.90 o
  -4   5  12        8.25       53.68     27.37 o
  -3   5  12      626.99      686.89     72.94 o
  -2   5  12      157.37      126.53     44.78 o
  -1   5  12      853.36      956.12     87.82 o
   0   5  12      248.39      220.20     56.84 o
  -8   6  12       22.96       12.57     32.50 o
  -7   6  12       34.41       28.86     27.30 o
  -6   6  12       31.28       27.92     22.73 o
  -5   6  12     1429.14     1384.92     67.39 o
  -4   6  12     2044.02     2102.98    135.99 o
  -3   6  12     2417.16     2803.01    166.03 o
  -2   6  12     1283.60     1536.70    115.05 o
  -1   6  12     1348.36     1400.57    114.04 o
  -7   7  12      766.68      821.50     52.89 o
  -6   7  12      800.90      827.53     53.23 o
  -5   7  12     2303.66     2585.20    154.98 o
  -4   7  12     1202.85     1325.24    106.24 o
  -3   7  12      895.44      946.59     93.09 o
  -2   7  12      269.21      262.67     60.88 o
  -5   8  12      642.45      762.14     83.13 o
  -1 -14  13        7.27       22.17     48.46 o
   0 -14  13      271.55      182.79     55.54 o
   1 -14  13      207.50      187.99     56.19 o
   2 -14  13     1311.39     1465.06    113.17 o
  -2 -13  13      544.03      738.52     81.61 o
  -1 -13  13      698.50      699.09     84.06 o
   0 -13  13     1065.52     1096.88    103.35 o
   1 -13  13      248.56      266.93     58.93 o
   2 -13  13      898.54      905.14     90.20 o
   3 -13  13      383.59      416.06     61.60 o
  -4 -12  13     1525.90     1737.04    127.18 o
  -3 -12  13      902.71      806.12     84.86 o
  -2 -12  13     1864.39     1747.95    125.01 o
  -1 -12  13     1030.85     1092.19     98.08 o
   0 -12  13      508.42      463.44     66.73 o
   1 -12  13        8.71       42.90     43.33 o
   2 -12  13      168.88      190.16     51.13 o
   3 -12  13      328.38      352.72     56.77 o
   4 -12  13      234.98      197.32     34.53 o
  -4 -11  13      994.74     1143.75    100.60 o
  -3 -11  13      168.72      220.42     53.80 o
  -2 -11  13      736.58      852.70     86.59 o
  -1 -11  13        9.43       -8.52     38.78 o
   0 -11  13        1.86      -41.45     31.92 o
   1 -11  13      474.47      426.61     61.89 o
   2 -11  13      225.73      189.51     49.40 o
   3 -11  13     1593.53     1229.92     66.35 o
   4 -11  13     1412.44     1272.95    101.47 o
  -5 -10  13        4.32       -1.23     38.49 o
  -4 -10  13       29.76        6.21     41.53 o
  -3 -10  13      204.36      176.94     51.78 o
  -2 -10  13      412.07      444.80     64.64 o
  -1 -10  13     2226.30     2319.57    144.08 o
   0 -10  13      671.79      694.61     75.04 o
   1 -10  13     2038.03     1823.56    121.55 o
   2 -10  13      757.96      648.54     67.60 o
   3 -10  13      669.77      578.05     66.59 o
   4 -10  13      657.33      708.77     80.89 o
   5 -10  13      663.98      643.05     81.97 o
  -6  -9  13       81.33      105.59     45.07 o
  -5  -9  13      772.40      763.95     83.20 o
  -4  -9  13      449.94      390.49     63.55 o
  -3  -9  13     2610.94     2665.07    159.97 o
  -2  -9  13     2048.45     2055.39    136.93 o
  -1  -9  13     3919.86     3948.93    207.20 o
   0  -9  13      841.96      744.59     74.89 o
   1  -9  13     1701.26     1515.76    106.67 o
   2  -9  13       73.06       67.84     26.54 o
   3  -9  13      191.66       91.36     42.32 o
   4  -9  13      116.31      107.82     44.42 o
   5  -9  13      230.47      282.96     58.07 o
  -6  -8  13      567.29      607.16     74.53 o
  -5  -8  13     1248.22     1142.38     98.36 o
  -4  -8  13      705.41      702.63     76.84 o
  -3  -8  13     2577.83     2328.09    143.29 o
  -2  -8  13     1062.44     1087.93     94.32 o
  -1  -8  13     1359.04     1429.24    105.59 o
   0  -8  13        0.47      -19.50     30.04 o
   1  -8  13       10.15       22.19     30.77 o
   2  -8  13      867.12      750.15     69.04 o
   3  -8  13      133.26      122.41     44.92 o
   4  -8  13     1413.66     1535.26    110.93 o
   5  -8  13     1371.16     1553.82    115.41 o
  -7  -7  13      763.05      743.35     55.17 o
  -6  -7  13      220.15      178.96     50.99 o
  -5  -7  13      167.74      250.53     55.54 o
  -4  -7  13       27.74       55.83     40.52 o
  -3  -7  13      222.18      270.10     56.91 o
  -2  -7  13      205.15      237.03     50.70 o
  -1  -7  13      164.72      128.05     43.48 o
   0  -7  13     2977.28     2448.41    143.07 o
   1  -7  13     1628.25     1603.15    101.11 o
   2  -7  13     1983.69     1958.47    119.74 o
   3  -7  13      514.86      561.66     66.73 o
   4  -7  13     1707.08     1855.05    125.45 o
   5  -7  13      779.32      702.99     81.90 o
  -7  -6  13      317.88      290.70     38.30 o
  -6  -6  13        1.82       -9.26     37.81 o
  -5  -6  13        6.16       -3.25     34.09 o
  -4  -6  13     1196.03     1396.96    103.92 o
  -3  -6  13      995.48     1138.70     96.05 o
  -2  -6  13     4843.34     4817.89    240.20 o
  -1  -6  13     3809.31     4106.16    209.44 o
   0  -6  13     5671.36     5701.83    186.87 o
   1  -6  13     1057.40     1076.66     79.37 o
   2  -6  13     1226.83     1206.80     89.70 o
   3  -6  13      107.04      114.47     43.98 o
   4  -6  13      440.19      441.77     64.78 o
   5  -6  13       37.63       58.35     42.75 o
  -8  -5  13       92.82      124.58     43.77 o
  -7  -5  13      328.42      333.49     39.37 o
  -6  -5  13     1444.79     1457.60     73.07 o
  -5  -5  13      638.82      657.20     71.93 o
  -4  -5  13     1721.03     1915.06    124.58 o
  -3  -5  13     1085.39     1078.75     89.70 o
  -2  -5  13     4913.42     4995.69    243.89 o
  -1  -5  13     2179.26     2292.56    134.40 o
   0  -5  13     1639.28     1572.67     94.54 o
   1  -5  13       32.79       22.68     30.26 o
   2  -5  13       29.74       38.85     36.18 o
   3  -5  13      412.04      424.22     59.37 o
   4  -5  13      320.38      341.53     59.80 o
  -8  -4  13     1533.32     1518.79    106.74 o
  -7  -4  13     1087.70     1185.06     91.72 o
  -6  -4  13     2246.89     2427.33     98.04 o
  -5  -4  13      606.01      623.19     46.06 o
  -4  -4  13     1039.16     1231.64     94.25 o
  -3  -4  13      406.93      411.51     55.83 o
  -2  -4  13      657.82      690.93     68.32 o
  -1  -4  13      578.56      497.27     37.59 o
   0  -4  13     1416.79     1387.66    306.03 o
   1  -4  13     2198.81     2187.40    273.46 o
   2  -4  13     1194.29     1125.54    156.18 o
   3  -4  13     1274.17     1216.84     95.48 o
   4  -4  13      597.17      687.54     75.76 o
  -8  -3  13     1574.94     1658.54    111.58 o
  -7  -3  13      457.97      496.51     61.82 o
  -6  -3  13      736.78      744.09     71.93 o
  -5  -3  13       66.91       25.30     22.86 o
  -4  -3  13       14.93      -10.62     32.79 o
  -3  -3  13     1634.64     1646.12    107.68 o
  -2  -3  13     1083.42     1042.91     74.50 o
  -1  -3  13     4059.65     4360.23    207.49 o
   0  -3  13     4314.98     2143.14    311.77 o
   1  -3  13     3796.90     1727.65    283.75 o
   2  -3  13     1365.10     1473.86    440.83 o
   3  -3  13     1576.98      452.97    504.68 o
   4  -3  13      195.38      197.81     51.49 o
  -8  -2  13       74.17        5.06     37.63 o
  -7  -2  13      315.44      311.34     53.88 o
  -6  -2  13      282.02      216.52     44.20 o
  -5  -2  13     1709.80     1527.03     97.28 o
  -4  -2  13     1311.30     1242.95     62.07 o
  -3  -2  13     3611.12     3668.50    186.62 o
  -2  -2  13     1980.74     2050.77    131.33 o
  -1  -2  13     4547.57     4900.65    232.04 o
   0  -2  13     1905.31     1840.10    112.88 o
   1  -2  13      863.61      845.15    381.25 o
   2  -2  13        2.77        8.53     35.79 o
   3  -2  13        0.17       20.39     35.49 o
   4  -2  13      172.91      146.00     46.57 o
  -8  -1  13      576.08      565.12     67.89 o
  -7  -1  13     3787.78     3886.53    188.28 o
  -6  -1  13     2257.84     2262.16    126.60 o
  -5  -1  13     1906.79     2049.25    116.78 o
  -4  -1  13     1401.88     1230.13     84.86 o
  -3  -1  13     1341.70     1316.86     83.99 o
  -2  -1  13      111.97       94.75     23.71 o
  -1  -1  13      500.48      494.97     87.78 o
   0  -1  13      201.40      270.75     48.89 o
   1  -1  13      558.06      643.77     67.53 o
   2  -1  13     1755.95       31.70    473.55 o
   3  -1  13      588.98      625.74    336.08 o
  -8   0  13      698.59      916.33     84.50 o
  -7   0  13     3392.62     3375.21    170.22 o
  -6   0  13     1035.91     1053.98     81.54 o
  -5   0  13     1036.19     1111.47     81.83 o
  -4   0  13       38.40       43.40     32.28 o
  -3   0  13       34.34       21.67     19.76 o
  -2   0  13     1120.71     1134.38     55.97 o
  -1   0  13      970.91      831.76     73.23 o
   0   0  13     4159.08     4328.31    216.95 o
   1   0  13     1376.93     1457.04    105.59 o
   2   0  13     3008.16     2886.57    166.97 o
   3   0  13      436.10       18.49    470.23 o
  -8   1  13       77.37       63.91     36.04 o
  -7   1  13       29.76       23.83     34.67 o
  -6   1  13      588.22      602.03     65.00 o
  -5   1  13      627.08      711.66     67.09 o
  -4   1  13     2159.46     2216.13     86.21 o
  -3   1  13      640.14      730.54     46.19 o
  -2   1  13     1767.29     1893.98     76.74 o
  -1   1  13     1497.74     1509.19    103.92 o
   0   1  13     3703.26     3726.35    195.86 o
   1   1  13      590.70      591.85     70.13 o
   2   1  13      748.08      765.46     81.25 o
  -8   2  13      653.46      701.91     71.28 o
  -7   2  13     1110.81     1265.73     92.88 o
  -6   2  13     3306.00     3514.17    174.20 o
  -5   2  13     2526.46     2554.02    198.93 o
  -4   2  13     2746.34     2972.02    108.00 o
  -3   2  13      680.94      751.50     47.16 o
  -2   2  13     1561.66     1737.91    113.89 o
  -1   2  13       50.63       56.62     33.58 o
   0   2  13      210.35      254.14     52.07 o
   1   2  13      188.31      216.52     54.96 o
   2   2  13      286.98      291.55     60.95 o
  -8   3  13     1454.09     1521.46    104.29 o
  -7   3  13     1417.45     1542.41    102.99 o
  -6   3  13     2839.27     2950.41    153.11 o
  -5   3  13      631.16      729.92     49.87 o
  -4   3  13      597.32      688.20     46.88 o
  -3   3  13       92.70      136.42     41.89 o
  -2   3  13       23.16       -1.73     34.16 o
  -1   3  13      557.13      586.07     69.40 o
   0   3  13      227.53      239.27     55.18 o
   1   3  13     1437.80     1516.26    113.24 o
  -8   4  13      229.20      232.69     49.25 o
  -7   4  13       21.19       16.47     31.63 o
  -6   4  13       25.96       33.37     21.27 o
  -5   4  13      464.78      496.53     42.31 o
  -4   4  13      238.43      263.88     32.68 o
  -3   4  13      866.22      875.24     80.02 o
  -2   4  13      422.66      404.43     64.20 o
  -1   4  13     1304.73     1489.54    112.30 o
   0   4  13      783.71      883.90     88.98 o
  -7   5  13      329.00      348.25     55.25 o
  -6   5  13      886.15      937.89     55.13 o
  -5   5  13     3457.30     3635.38    129.15 o
  -4   5  13     1522.62     1697.10    116.71 o
  -3   5  13     1382.13     1546.24    113.67 o
  -2   5  13      485.03      520.56     70.27 o
  -1   5  13      528.03      598.63     77.20 o
  -6   6  13      748.04      817.28     52.40 o
  -5   6  13     1846.33     1840.75    124.00 o
  -4   6  13      342.89      371.36     63.05 o
  -3   6  13      282.63      347.24     64.64 o
  -2   6  13       31.98       86.95     46.29 o
  -1 -13  14      154.61      133.25     48.03 o
   0 -13  14       81.38      117.00     45.43 o
   1 -13  14      227.65      255.15     60.09 o
   2 -13  14      168.98      181.92     51.64 o
  -3 -12  14       63.19       53.88     45.07 o
  -2 -12  14        0.45       -3.83     38.78 o
  -1 -12  14      194.78      255.08     56.55 o
   0 -12  14      306.86      322.39     58.28 o
   1 -12  14     1449.05     1268.62    102.19 o
   2 -12  14      661.64      635.61     74.10 o
   3 -12  14     1896.40     1667.85    119.02 o
  -4 -11  14      107.69       74.46     45.93 o
  -3 -11  14     1363.58     1342.94    110.21 o
  -2 -11  14     1109.87     1051.31     96.63 o
  -1 -11  14     1672.17     1542.84    116.49 o
   0 -11  14      655.69      640.30     73.23 o
   1 -11  14     1147.13     1177.26     95.98 o
   2 -11  14      140.90       91.07     37.41 o
   3 -11  14     1039.18      942.55     87.82 o
  -5 -10  14     1251.31     1258.87    107.75 o
  -4 -10  14     1022.12      917.49     91.43 o
  -3 -10  14     2987.45     2952.65    175.86 o
  -2 -10  14     1637.22     2117.21    142.27 o
  -1 -10  14     1290.38     1406.56    108.19 o
   0 -10  14       24.50       23.98     37.84 o
   1 -10  14      261.43      185.24     45.86 o
   2 -10  14      138.03      199.33     44.70 o
   3 -10  14       35.01        7.80     36.98 o
  -5  -9  14      990.83     1018.59     97.14 o
  -4  -9  14      512.44      450.80     68.90 o
  -3  -9  14     1337.43     1288.27    104.21 o
  -2  -9  14       33.01       50.05     43.77 o
  -1  -9  14        6.55      -10.11     35.60 o
   0  -9  14      877.95      767.20     76.55 o
   1  -9  14      163.66      101.98     37.84 o
   2  -9  14      858.77      793.70     78.50 o
   3  -9  14     1025.18      994.91     82.91 o
   4  -9  14     2212.63     2304.91    142.35 o
  -6  -8  14       10.24       27.15     40.37 o
  -5  -8  14       27.84      -34.30     35.89 o
  -4  -8  14      374.26      341.39     60.95 o
  -3  -8  14      194.89      185.10     53.44 o
  -2  -8  14     3371.11     3140.28    178.10 o
  -1  -8  14     1057.98     1069.15     92.59 o
   0  -8  14     1693.04     1441.73    105.51 o
   1  -8  14      520.04      522.87     63.77 o
   2  -8  14     1224.44     1239.44     89.91 o
   3  -8  14      673.74      698.08     74.31 o
   4  -8  14     1023.08      936.70     90.06 o
  -6  -7  14      369.19      471.74     68.10 o
  -5  -7  14      483.07      566.13     71.35 o
  -4  -7  14     2695.49     2707.75    161.27 o
  -3  -7  14     3055.73     3603.79    199.11 o
  -2  -7  14     4891.13     4740.11    239.12 o
  -1  -7  14     1373.11     1358.54    100.53 o
   0  -7  14     1586.92     1493.01    105.87 o
   1  -7  14      113.90       98.44     35.24 o
   2  -7  14      253.18      248.15     48.24 o
   3  -7  14        0.58      -33.29     33.15 o
   4  -7  14       94.59       59.44     41.74 o
  -7  -6  14      359.20      349.16     41.24 o
  -6  -6  14      792.60      898.35     60.49 o
  -5  -6  14      532.77      584.19     70.20 o
  -4  -6  14     1884.43     1955.44    130.94 o
  -3  -6  14     1034.27     1172.42     99.45 o
  -2  -6  14     1290.35     1288.70    100.10 o
  -1  -6  14       76.92      104.57     42.10 o
   0  -6  14       30.30       41.31     33.22 o
   1  -6  14      160.48      189.29     40.73 o
   2  -6  14      121.79      178.82     44.42 o
   3  -6  14      785.10      836.74     80.60 o
   4  -6  14     1089.90     1191.27     99.66 o
  -7  -5  14      525.21      674.10     71.06 o
  -6  -5  14      607.53      715.36     65.83 o
  -5  -5  14       22.01       82.91     39.94 o
  -4  -5  14       61.76      105.30     44.56 o
  -3  -5  14      672.22      750.22     77.20 o
  -2  -5  14      404.11      373.67     57.27 o
  -1  -5  14     2774.18     2716.71    153.25 o
   0  -5  14     1183.23     1021.63     73.81 o
   1  -5  14     1054.88     1054.27     80.60 o
   2  -5  14      485.62      450.22     58.86 o
   3  -5  14     1406.16     1317.08    101.04 o
   4  -5  14      637.94      683.35     77.56 o
  -7  -4  14        9.72       -3.54     35.89 o
  -6  -4  14        9.50       42.10     35.32 o
  -5  -4  14      448.99      448.45     40.87 o
  -4  -4  14     1107.50     1103.16     94.25 o
  -3  -4  14     2850.66     2625.93    150.72 o
  -2  -4  14     2263.24     2353.80    138.52 o
  -1  -4  14     5827.76     6182.49    290.33 o
   0  -4  14     2180.98      752.61    448.42 o
   1  -4  14     1376.31     1390.45    240.89 o
   2  -4  14      427.04      412.16     57.27 o
   3  -4  14      427.51      394.76     60.88 o
  -8  -3  14       21.43       35.17     39.00 o
  -7  -3  14     1490.89     1255.69     94.32 o
  -6  -3  14      408.43      347.88     51.57 o
  -5  -3  14     1567.86     1711.62    105.08 o
  -4  -3  14      906.66      919.92     74.75 o
  -3  -3  14     2227.86     2357.49    141.62 o
  -2  -3  14     1111.59     1107.93     89.63 o
  -1  -3  14     1622.02     1471.49     92.88 o
   0  -3  14      263.48      239.67    151.23 o
   1  -3  14       78.76       16.29     73.38 o
   2  -3  14      100.24       71.32    125.74 o
   3  -3  14       44.72       -8.70    206.19 o
  -8  -2  14      916.50      918.71     85.36 o
  -7  -2  14     2184.91     2246.70    129.13 o
  -6  -2  14      370.10      407.54     54.24 o
  -5  -2  14     1240.69     1161.59     83.99 o
  -4  -2  14       34.46       29.90     30.62 o
  -3  -2  14      406.12      336.33     46.00 o
  -2  -2  14      215.33      244.72     30.96 o
  -1  -2  14      501.63      560.36     59.00 o
   0  -2  14     1303.41     1450.70    111.94 o
   1  -2  14      734.70      792.18    228.97 o
   2  -2  14     1493.44      153.97    429.28 o
   3  -2  14      418.37      340.12    286.64 o
  -8  -1  14      738.97      667.53     75.47 o
  -7  -1  14     1136.95     1101.94     84.93 o
  -6  -1  14       20.21       -2.24     29.54 o
  -5  -1  14        0.80        9.82     28.74 o
  -4  -1  14      817.88      843.53     70.78 o
  -3  -1  14      526.21      530.96     55.54 o
  -2  -1  14     2835.01     3156.84    111.09 o
  -1  -1  14     2221.67     2584.40    145.60 o
   0  -1  14     3843.39     3915.57    201.35 o
   1  -1  14     1890.84     1942.76     90.08 o
   2  -1  14      973.38      342.97    485.83 o
  -8   0  14      158.22      191.96     45.28 o
  -7   0  14       48.43       21.95     33.00 o
  -6   0  14     1439.42     1269.27     90.93 o
  -5   0  14      859.20      993.46     77.71 o
  -4   0  14      935.01     1051.31     77.93 o
  -3   0  14      509.62      523.11     40.09 o
  -2   0  14     2810.70     3000.63    107.46 o
  -1   0  14     1476.85     1383.67     98.73 o
   0   0  14     1488.56     1607.41    111.22 o
   1   0  14      234.82      260.64     53.66 o
   2   0  14        7.39       -4.93    108.94 o
  -8   1  14     1792.06     1820.53    117.29 o
  -7   1  14     1282.94     1396.31     99.38 o
  -6   1  14     2625.04     2623.55    141.26 o
  -5   1  14      807.74      939.37     76.63 o
  -4   1  14      611.75      724.72     46.27 o
  -3   1  14       44.18       29.99     21.19 o
  -2   1  14      277.64      278.63     49.11 o
  -1   1  14      132.87       80.81     39.36 o
   0   1  14      183.86      211.32     51.20 o
   1   1  14     1208.52     1131.26     97.57 o
  -8   2  14     1801.43     1883.72    118.59 o
  -7   2  14     1095.98     1223.12     91.86 o
  -6   2  14      412.95      485.39     61.46 o
  -5   2  14       16.00        7.58     33.00 o
  -4   2  14        0.60       -7.87     20.16 o
  -3   2  14      124.46      127.90     41.17 o
  -2   2  14      365.76      385.58     58.79 o
  -1   2  14     1654.08     1653.12    114.40 o
   0   2  14     1399.30     1667.57    118.22 o
  -7   3  14       42.45       40.66     35.82 o
  -6   3  14      402.99      515.07     61.39 o
  -5   3  14      972.55     1092.87     91.65 o
  -4   3  14      301.10      355.83     35.61 o
  -3   3  14      675.25      821.22     81.03 o
  -2   3  14      846.80      977.14     86.81 o
  -1   3  14     1551.34     1577.36    114.61 o
   0   3  14      562.84      662.26     77.93 o
  -7   4  14     1676.30     1712.85    110.06 o
  -6   4  14     1212.72     1262.34     90.49 o
  -5   4  14     1577.83     1747.42     78.27 o
  -4   4  14      437.92      454.70     62.76 o
  -3   4  14      501.99      619.07     72.94 o
  -2   4  14       87.32      108.19     48.32 o
  -6   5  14      317.39      356.57     82.33 o
  -5   5  14      343.26      291.91     56.40 o
  -4   5  14       20.51       34.52     38.35 o
  -3   5  14        4.42        6.86     38.93 o
  -2 -12  15      439.64      533.06     76.41 o
  -1 -12  15      515.31      722.35     87.03 o
   0 -12  15      462.32      442.20     65.94 o
   1 -12  15      926.47     1014.91     91.65 o
  -3 -11  15     1134.87     1248.62    105.87 o
  -2 -11  15      164.34      195.14     54.53 o
  -1 -11  15      317.61      375.98     66.95 o
   0 -11  15       15.92       10.91     32.50 o
   1 -11  15        4.92      -28.09     28.74 o
   2 -11  15      406.83      360.02     57.27 o
  -4 -10  15      106.78       93.89     46.58 o
  -3 -10  15       34.21       65.29     45.79 o
  -2 -10  15      175.48      162.57     55.32 o
  -1 -10  15      146.86      160.40     50.34 o
   0 -10  15      799.63      771.89     80.53 o
   1 -10  15      417.84      390.78     61.17 o
   2 -10  15     2372.73     2194.41    137.80 o
   3 -10  15     1436.27     1430.25    108.55 o
  -5  -9  15       78.18       73.81     45.64 o
  -4  -9  15      912.44      920.81     92.59 o
  -3  -9  15      793.65      740.55     85.87 o
  -2  -9  15     1080.56     1316.36    108.40 o
  -1  -9  15     1064.60      880.00     86.38 o
   0  -9  15     1611.99     1443.11    107.54 o
   1  -9  15      462.59      469.07     62.33 o
   2  -9  15     1973.51     1880.33    126.24 o
   3  -9  15      238.34      167.84     44.56 o
  -5  -8  15     1076.53     1100.93     99.74 o
  -4  -8  15     2511.98     2531.39    158.52 o
  -3  -8  15     1757.90     1853.17    132.38 o
  -2  -8  15     1874.36     1743.76    123.42 o
  -1  -8  15      417.21      400.32     61.75 o
   0  -8  15      453.11      409.99     60.52 o
   1  -8  15        5.80        0.72     30.69 o
   3  -8  15      624.73      601.45     70.63 o
  -6  -7  15      876.28      978.38     63.54 o
  -5  -7  15      639.09      731.66     81.10 o
  -4  -7  15      925.56     1053.04     96.13 o
  -3  -7  15      102.09      131.95     56.19 o
  -2  -7  15      190.23      212.04     52.50 o
  -1  -7  15      409.83      421.33     60.67 o
   0  -7  15       47.54       23.62     33.58 o
   2  -7  15      984.44      974.61     80.96 o
   3  -7  15     2239.98     2208.50    138.23 o
  -6  -6  15       95.73      115.85     31.73 o
  -5  -6  15      114.50      129.78     50.84 o
  -4  -6  15      116.08       82.19     46.65 o
  -3  -6  15     1116.75     1088.00     96.41 o
  -2  -6  15     1035.28     1020.83     93.74 o
  -1  -6  15     2568.05     2729.42    158.74 o
   0  -6  15     1106.72      864.62     79.23 o
   1  -6  15     1357.57     1376.45     92.51 o
   2  -6  15      872.08      877.77     78.29 o
   3  -6  15      838.23      848.15     85.22 o
  -7  -5  15      252.30      317.84     55.47 o
  -6  -5  15      277.57      296.25     52.65 o
  -5  -5  15     1580.21     1596.13    134.69 o
  -4  -5  15     1150.34     1338.96    107.17 o
  -3  -5  15     3958.22     4154.54    216.73 o
  -2  -5  15     2058.10     2028.38    132.60 o
  -1  -5  15     2133.22     2155.63    132.16 o
   1  -5  15      310.22      310.69     48.03 o
   2  -5  15       35.17       67.38     35.97 o
   3  -5  15        0.36       12.49     33.08 o
  -7  -4  15     1026.23      964.29     86.59 o
  -6  -4  15      334.37      396.34     53.23 o
  -5  -4  15     1452.45     1298.30     89.84 o
  -4  -4  15      492.70      596.61     69.98 o
  -3  -4  15     1869.64     1751.99    119.45 o
  -2  -4  15      226.32      271.62     52.43 o
  -1  -4  15      195.01      239.77     48.46 o
   0  -4  15      147.15      169.28     38.42 o
   1  -4  15      137.18      171.52     44.13 o
   2  -4  15      325.77      314.95     55.61 o
  -7  -3  15      815.94      841.73     76.77 o
  -6  -3  15       17.46        4.69     27.73 o
  -5  -3  15      131.84      127.32     37.05 o
  -4  -3  15        7.34       -3.68     26.07 o
  -2  -3  15     1790.69     1752.86    114.97 o
  -1  -3  15     1173.65     1520.60    107.61 o
   0  -3  15     2021.51      497.67    414.76 o
   1  -3  15      986.95      351.13    427.11 o
   2  -3  15      677.61      609.17    368.61 o
  -7  -2  15       35.94       29.25     30.84 o
  -6  -2  15      582.01      602.61     63.55 o
  -5  -2  15      270.59      203.52     44.13 o
  -4  -2  15      733.53      847.72     71.79 o
  -3  -2  15     1418.00     1428.37     91.07 o
  -1  -2  15     1987.74     1993.06    119.31 o
   0  -2  15     1599.72      197.23    450.29 o
   1  -2  15      663.44      577.42     69.01 o
   2  -2  15      613.59     -208.28    421.48 o
  -7  -1  15      231.61      280.50     51.28 o
  -6  -1  15      865.76      901.53     78.07 o
  -5  -1  15      280.85      329.40     49.83 o
  -4  -1  15     1809.49     1827.25    108.76 o
  -3  -1  15     1458.87     1552.23     95.69 o
  -2  -1  15     1759.46     1840.46     77.05 o
  -1  -1  15      281.30      322.39     53.37 o
   0  -1  15       43.29       41.82     38.57 o
   1  -1  15      158.48      192.63     73.81 o
  -7   0  15      429.26      490.23     60.59 o
  -6   0  15      627.41      595.38     64.49 o
  -5   0  15      112.30       83.99     36.04 o
  -4   0  15      400.40      485.32     55.75 o
  -3   0  15        0.41      -33.37     24.48 o
  -2   0  15      137.05      153.97     41.89 o
  -1   0  15      814.12      893.51     81.10 o
   0   0  15      772.54      861.95     82.98 o
  -7   1  15       58.99       58.43     39.43 o
  -6   1  15       66.75       77.56     37.34 o
  -5   1  15       58.74      108.26     39.79 o
  -4   1  15      140.07       99.30     37.63 o
  -3   1  15     1152.31     1272.45     94.03 o
  -2   1  15     1526.72     1671.61    112.74 o
  -1   1  15     2468.80     2424.43    146.39 o
   0   1  15     1569.39     1701.58    121.19 o
  -6   2  15      222.19      226.48     47.09 o
  -5   2  15      627.60      832.99     74.46 o
  -4   2  15      584.07      663.27     63.84 o
  -3   2  15     1233.73     1343.59     98.87 o
  -2   2  15     1077.18     1257.21     98.00 o
  -1   2  15     1035.65     1146.93     94.90 o
  -6   3  15      921.30      906.73     78.86 o
  -5   3  15      717.24      934.24     76.41 o
  -4   3  15      242.79      330.34     55.32 o
  -3   3  15      136.89      183.58     48.17 o
  -1 -11  16      384.18      422.63     66.23 o
   0 -11  16      838.94      944.35     92.30 o
  -3 -10  16      274.49      329.47     65.94 o
  -2 -10  16      718.30      788.93     89.48 o
  -1 -10  16      441.63      515.07     68.61 o
   0 -10  16      903.79      847.29     83.85 o
   1 -10  16      659.43      583.40     70.78 o
  -4  -9  16     1271.67     1262.63    108.19 o
  -3  -9  16      416.49      534.57     75.76 o
  -2  -9  16      234.53      224.24     56.77 o
  -1  -9  16        5.13       -4.55     35.82 o
   0  -9  16        0.67       11.70     32.57 o
   1  -9  16      227.13      198.10     47.02 o
  -4  -8  16      205.51      270.75     61.10 o
  -3  -8  16        1.72       18.56     42.25 o
  -2  -8  16       51.47       69.04     43.04 o
  -1  -8  16      291.22      320.44     58.86 o
   0  -8  16      499.76      516.66     66.73 o
   1  -8  16     1859.36     1626.04    114.25 o
  -5  -7  16      178.62      182.07     52.65 o
  -4  -7  16      460.91      504.17     73.88 o
  -3  -7  16     1164.17     1118.33    103.92 o
  -2  -7  16     1007.49     1035.35     92.23 o
  -1  -7  16     1122.20     1104.25     92.08 o
   0  -7  16      527.32      474.34     61.32 o
   1  -7  16     1078.87     1045.68     89.26 o
  -5  -6  16     1944.83     2106.67    139.60 o
  -4  -6  16     1884.68     2152.02    144.30 o
  -3  -6  16     1927.89     2124.58    140.47 o
  -2  -6  16      417.70      501.06     67.24 o
  -1  -6  16      547.09      503.01     65.36 o
   0  -6  16        6.40        2.82     28.38 o
  -6  -5  16      304.14      345.50     50.27 o
  -5  -5  16     1193.32     1200.23     87.46 o
  -3  -5  16      325.90      307.01     57.85 o
  -2  -5  16       97.89       67.31     40.01 o
  -1  -5  16        7.10      -17.91     28.60 o
   0  -5  16      596.35      633.08     69.26 o
   1  -5  16      645.66      583.18     61.32 o
  -6  -4  16        1.28       20.29     29.10 o
  -5  -4  16        1.53      -20.08     28.02 o
  -4  -4  16      664.03      597.12     61.89 o
  -2  -4  16     1831.10     1821.90    119.16 o
  -1  -4  16      580.86      539.63     63.55 o
   1  -4  16      681.96      645.58     66.59 o
  -6  -3  16      953.07      857.11     77.49 o
  -5  -3  16      473.68      521.79     59.08 o
  -4  -3  16     2789.19     2707.32    141.55 o
  -1  -3  16      618.96      544.18     60.59 o
   0  -3  16      401.32      396.56     55.18 o
   1  -3  16       75.99       65.74     74.28 o
  -6  -2  16     1130.46     1218.72     88.98 o
  -5  -2  16      760.05      830.10     72.00 o
  -4  -2  16     1429.37     1458.49     95.26 o
  -3  -2  16      464.98      470.59     53.95 o
  -2  -2  16      334.89      301.95     43.48 o
  -1  -2  16       52.41       67.53     36.54 o
   0  -2  16       67.93       82.82     45.79 o
  -6  -1  16      205.40      228.87     44.70 o
  -5  -1  16       26.95       65.79     34.95 o
  -4  -1  16        4.33      -10.62     26.29 o
  -3  -1  16      413.00      497.24     54.82 o
  -1  -1  16      967.89     1018.09     85.22 o
  -6   0  16       49.33       63.05     35.53 o
  -5   0  16      470.77      545.55     60.74 o
  -4   0  16      915.38      932.22     75.11 o
  -2   0  16     1725.87     1907.77    121.04 o
  -1   0  16     1331.17     1424.26    106.16 o
  -5   1  16      573.56      536.31     61.82 o
  -4   1  16     1000.10     1093.99     80.24 o
  -3  -8  17      976.14     1019.39    100.24 o
  -2  -8  17      451.63      490.88     68.75 o
  -1  -8  17      616.01      629.54     75.04 o
  -3  -7  17      446.59      643.77     81.46 o
  -2  -7  17       79.11       75.33     40.66 o
  -1  -7  17       45.02       30.55     37.70 o
  -3  -6  17       37.46       61.96     40.30 o
  -2  -6  17      392.11      432.38     63.55 o
  -1  -6  17      272.57      319.29     54.89 o
  -2  -5  17     1144.54     1394.65    103.13 o
  -1  -5  17      201.91      227.20     47.02 o
  -4  -4  17     1898.32     1717.40    105.66 o
  -1  -4  17       11.81       29.54     27.01 o
  -4  -3  17      256.49      287.15     46.37 o
  -3  -3  17       22.76       79.95     33.51 o
  -2  -3  17       12.02       91.79     28.74 o
  -4  -2  17      490.25      464.88     56.19 o
  -3  -2  17     1086.98     1352.40     89.19 o
 
